# Supplementary material for: Research on quantitative evaluation of China’s Intelligent Construction Policy (CICP) based on the integration of PMC index model and multi-dimensional analytical framework
Source: PLoS One. 2025 Jul 15;20(7):e0326505. doi: 10.1371/journal.pone.0326505 (PMC12262895; doi:10.1371/journal.pone.0326505)
Supplement: S1 File — S1 Appendix. the thirty CICP texts. S2 Appendix. datasets for tables 1–14. S3 Appendix. datasets for figures 3–15. S4 Appendix. academic literature data of intelligent construction (CNKI). S5 Appendix. High-Frequency Keywords of intelligent construction. (ZIP) [file pone.0326505.s001.zip]

Archive with 7 entries (5 files):
- data/
- data/data/
- data/data/S1 Appendix. the thirty CICP texts.docx
- data/data/S2 Appendix. datasets for tables 1 to 14.xlsx
- data/data/S3 Appendix. datasets for figures 3 to 15.xlsx
- data/data/S4 Appendix. academic literature data of intelligent construction(CNKI).txt
- data/data/S5 Appendix. High-Frequency Keywords of intelligent construction.xlsx
