# Supplementary material for: Research on quantitative evaluation of China’s Intelligent Construction Policy (CICP) based on the integration of PMC index model and multi-dimensional analytical framework
Source: PLoS One. 2025 Jul 15;20(7):e0326505. doi: 10.1371/journal.pone.0326505 (PMC12262895; doi:10.1371/journal.pone.0326505)
Supplement: S1 File — S1 Appendix. the thirty CICP texts. S2 Appendix. datasets for tables 1–14. S3 Appendix. datasets for figures 3–15. S4 Appendix. academic literature data of intelligent construction (CNKI). S5 Appendix. High-Frequency Keywords of intelligent construction. (ZIP) [file pone.0326505.s001.zip › data/data/S3 Appendix. datasets for figures 3 to 15.xlsx]

## Sheet: figure3
P0	0.5	0.67	1		Concavity Index	X1	X2	X3	X4	X5	X6	X7	X8	X9
PMC INDEX	1	0.8	0.5			0.5	0.33	0	0	0.2	0.5	0	0.33	0.64
	1	0.67	0.36			0.2	0.132	0	0	0.08	0.2	0	0.132	0.256
7.5					2.5

## Sheet: figure4
Year: 2010-2022			Year: 2010-2019			Year: 2020-2022
Ranking	Numbers		Ranking	Numbers		Ranking	Numbers
Average	6		Average	2		Average	4
Acceptable	8		Acceptable	7		Acceptable	1
Positive	14		Positive	5		Positive	9
Excellent	2		Excellent	0		Excellent	2

## Sheet: figure5
year	Number of CICP texts issued
2010	1
2011	2
2012	0
2013	0
2014	2
2015	2
2016	3
2017	3
2018	0
2019	1
2020	4
2021	8
2022	4

## Sheet: figue6
	CEP（2010-2019）	DPP（2020-2022）
Average	2	4
Acceptable	7	1
Positive	5	9
Excellent	0	2

## Sheet: figure7
Proportion of Text Types by Quantity				Comparative Analysis of Policy Constraints				Comparative Analysis of Policy Operability
CEP（2010-2019）	Policy Type	Numbers		CEP（2010-2019）	Policy Constraint	Proportion		CEP（2010-2019）	Policy Operability	Proportion
	Planning	3			Strong Constraint	0.77			Strong Operability	0.38
	Opinion	5			Weak Constraint	0.23			Weak Operability	0.62
	Outline	2
	Standard	2
	Handbook	1
DPP（2020-2022）	Policy Type	Numbers		DPP（2020-2022）	Policy Constraint	Proportion		DPP（2020-2022）	Policy Constraint	Proportion
	Planning	2			Strong Constraint	0.88			Strong Operability	0.62
	Opinion	4			Weak Constraint	0.12			Weak Operability	0.38
	Outline	1
	Notice	6
	Guideline	1
	Scheme	1
	Programme	1
Text Type	Quantity (copies)	Proportion（%）	Constraints	Operability
Opinion	9	30	Strong	Weak
Notification	6	20	Strong	Strong
Planning	5	16.67	Strong	Weak
Outline	3	10	Weak	Strong
Standard	2	6.68	Strong	Strong
Guideline	1	3.33	Strong	Strong
Handbook	1	3.33	Weak	Strong
Scheme	1	3.33	Weak	Strong
Program	1	3.33	Weak	Strong
Decision	1	3.33	Strong	Weak

## Sheet: figue8
The initial date of policy-issuing.	The main agency responsible for the policy issuance(Department)	The form of policy formulation and issuance.	Numbers of policy released
2010	State Council (SC)	individual	9
2011	National Development and Reform Commission (NDRC)	collaboration	5
2011	Ministry of Science and Technology（MST)	collaboration	7
2011	Ministry of Industry and Information Technology(MIIT)	collaboration	8
2011	Ministry of Commerce(MOFCOM)	collaboration	1
2011	State Intellectual Property Office(SIPO)	collaboration	1
2011	Ministry of Housing and Urban-Rural Development(MOHURD)	individual	12
		collaboration	7
2014	Ministry of Public Security(MPS)	collaboration	1
2014	Ministry of Finance(MOF)	collaboration	3
2014	Ministry of Land and Resources(MLR)	collaboration	1
2014	Ministry of Transport(MOT)	collaboration	2
2020	Ministry of Human Resources and Social Security(MHRSS)	collaboration	1
2020	Ministry of Environment and Ecology(MEE)	collaboration	3
2020	Ministry of Water Resources(MWR)	collaboration	1
2020	State Administration of Taxation(SAT)	collaboration	1
2020	State Administration for Market Regulation(SAMR)	collaboration	2
2020	China Banking and Insurance Regulatory Commission (CBIRC)	collaboration	3
2020	State Railway Administration(SRA)	collaboration	1
2020	National Civil Aeronautics Administration(NCAA)	collaboration	1
2020	Ministry of Education(MOE)	collaboration	2
2020	People's Bank of China(PBC)	collaboration	2
2020	NBFSA	collaboration	1
2020	Ministry of Natural Resources(MNR)	collaboration	1
2021	Office of the Central Cyberspace Affairs Commision(CAC)	collaboration	1
2021	Ministry of Agriculture and Rural Affairs(MoAR)	collaboration	1
2021	National Health Commission(NHC)	collaboration	1
2021	National Energy Bureau(NEB)	collaboration	1
					issued by individual department 21				collaboration	9
					State Council (SC)	9	MOHURD	12
					Decision	1
					Planning	2	Planning	2	Planning	1
					Decision	4	Decision	1	Decision	4
					Outline	1	Outline	2
					Notification	1	Notification	4	Notification	1
							Standard	2
							Guideline	1
									Handbook	1
									Scheme	1
									Program	1

## Sheet: figure9
Overall (2010-2022)						CEP (2010-2019)			DPP (2020-2022)
High-Frequency Words						High-Frequency Words			High-Frequency Words
(Top 50)						(Top 25)			(Top25)
Theme Word	Frequency		Theme Word	Frequency		Theme Word	Frequency		Theme Word	Frequency
Technology	1449		Foundation	354		Technology	1001		Architecture	509
Development	1106		Level	349		Development	681		Technology	448
Construction	979		Enhance	345		Enterprise	596		Green	435
Architecture	961		Project	339		Construction	581		Development	425
Engineering	856		Construction	333		Engineering	564		Construction	398
Enterprise	767		Improve	329		Management	526		Standard	361
Application	723		Mechanism	327		Application	502		Engineering	292
Management	713		Data	319		Architecture	452		Promote	233
Standard	672		Material	315		Model	449		Advance	225
Service	562		Environment	308		Service	421		Application	221
Green	560		Facility	295		System	401		Strengthen	193
Promote	501		Intelligent	287		Standard	311		Perfect	190
System	491		Realize	285		Innovation	299		Management	187
Model	476		Utilize	281		Establish	276		Accelerate	178
Innovation	465		Capability	276		Advance	276		Fabrication	177
Advance	444		Market	258		Resource	275		Quality	174
Establish	437		Key	249		Safety	269		Enhance	174
Safety	424		Research	248		Data	260		Intelligent	172
Strengthen	423		Platform	244		Material	255		Enterprise	171
Design	413		Carry out	243		Perfect	254		Design	169
Accelerate	399		New Type	242		Design	244		System	167
Quality	397		Institution	240		Strengthen	230		Innovation	166
Resource	395		Structure	237		Quality	223		Standardization	164
Promote	393		Field	235		Accelerate	221		Foundation	163
System	385		Planning	235		System	218		Construction	160

## Sheet: figure10
	CEP（2010-2019）
	P1	P2	P3	P4	P5	P6	P7	P8	P9	P10	P11	P12	P13	P14
Accelerate the Upgrade of Construction Industrialization (G1)				4-18-1	5-1-3,5-2-8	6-1-3,6-3-2,6-3-7		8-3-2	9-1-1			12-2
Enhance Technological Innovation Capability (G2)	1-2-2，1-2-3，		3-3		5-1-1,5-2-8,5-4-14	6-1-3,6-3-1,6-3-5,6-4-4		8-2	9-2-4,9-2-11		11-7-16	12-2-2，12-3-2，12-3-7	13-3-11
Improve Digitalization, Informatization, and Intelligentization Level (G3)	1-3-2，1-3-4	2-130，2-133	3-2-1，3-2-2	4-1-1，4-1-3，4-4，4-5，4-31	5-1-3,5-2-8	6-2-1,6-2-3,6-3-2	7-1,7-4	8-2,8-3,8-4-1	9-1-1,9-2-6	10-1	11-7-14,11-7-16	12-2-3，12-3-6		14-1
Promote Green Construction Models (G4)				4-31		6-2-1,6-3-1,6-3-5	7-5-1	8-3-2	9-2-7,9-2-9			12-2-2，12-2-3，12-3-3
Establish Industrial System (G5)					5-2-8	6-3-2	7-5-6	8-3-2	9-2-6,9-2-10		11-7-14	12-3-2，12-3-3	13-3-9，13-3-11
Expand Application Scenarios (G6)	1-5-1，1-5-2				5-2-8	6-3-2	7-2-2,7-4	8-3	9-2-5,9-2-7,9-2-8,9-2-9			12-3-2
Revolutionize Service and Supervisory Systems (G7)	1-7-1，1-7-2		3-4		5-2-9,5-6-18	6-4	7-2-2	8-4-1	9-1-3		11-2-1,11-3-4,11-6-12	12-3-1，12-3-5，12-3-9	13-5-22
	DPP（2020-2022）
	P15	P16	P17	P18	P19	P20	P21	P22	P23	P24	P25	P26	P27	P28	P29	P30
Accelerate the Upgrade of Construction Industrialization (G1)	15-1，15-2，15-3，15-4，15-5	16-3-5	17-1,17-2,17-3,17-4,17-6,17-9	18-2-7			21-0			24-3-4	25-3-4		27-1-3,27-2-1,27-2-2,27-3-1	28-2-0	29-0	30-4-3
Enhance Technological Innovation Capability (G2)	15-4-2	16-3-7	17-4-16,17-4-17,17-4-18-17-4-19,17-6-25,17-6-26,17-6-27	18-2-10	19-2			22-2-1	23-2-1,23-2-2,23-2-3	24-3-4	25-3-7	26-0	27-3-1		29-0	30-3,30-4-2,30-4-3,30-5-3
Improve Digitalization, Informatization, and Intelligentization Level (G3)	15-1，15-2，15-3，15-4-1，15-4-3		17-1-2,17-4-16,17-8,17-4	18-2-1	19-2	20-1	21-0	22-1-3	23-1-2,23-3-7,23-5-17,23-8-30	24-3-4,24-4-4	25-3-2,25-3-3		27-3-1	28-2-0		30-4-1,30-4-3,30-4-4,30-4-5
Promote Green Construction Models (G4)	15-4-5	16-2，16-3-1		18-2-7,18-2-10		20-1			23-4-14	24-3-1,24-3-3,24-3-4,24-4-3	25-3-4		27-2-2,27-3-1	28-2-0,28-2-1,28-2-2,28-2-3		30-2-2,30-4-2,30-4-4
Establish Industrial System (G5)	15-1，15-2，15-3，15-4-1，15-4-2，15-4-4	16-3-6	17-1-1,17-2,17-3-10,17-4-16,17-4-19,17-6-25,17-7-29,17-7-30	18-2-10				22-2-1,22-2-2	23-3-7	24-3-4	25-3-3,25-3-7		27-3-1,27-3-4			30-4-3,30-5-2,30-5-3
Expand Application Scenarios (G6)	15-1，15-2，15-4-1，15-4-2，15-4-3，15-4-6		17-2-9,17-3-10,17-3-11,17-3-12,17-3-13,17-4	18-2-12	19-2		21-0	22-1-3,22-2-1,22-2-3		24-3-4,23-4-4	25-3-2,25-3-4,25-3-7		27-3-1			30-4-3,30-5-5
Revolutionize Service and Supervisory Systems (G7)	15-4-7	16-3-2，16-3-3，16-3-4，16-3-8	17-4-17,17-5,17-8	18-4,18-5					23-5-17	24-4-4	25-3-2,25-3-6,25-5-4		27-3-2,27-3-3	28-3-1		30-5-1,30-5-2

## Sheet: figure11
	CEP	DPP			Goals	CEP（2010-2019）
G1	9	23				P1	P2	P3	P4	P5	P6	P7	P8	P9	P10	P11	P12	P13	P14			clauses in total	proportion
G2	18	24			G1				1	2	3		1	1			1					9	0.0857
G3	28	28			G2	2		1		3	4		1	2		1	3	1				18	0.1714
G4	11	21			G3	2	2	2	4	2	3	2	3	2	1	2	2		1			28	0.2667		105 in total
G5	11	27			G4				1		3	1	1	2			3					11	0.1048
G6	12	26			G5					1	1	1	1	2		1	2	2				11	0.1048
G7	16	20			G6	2				1	1	2	1	4			1					12	0.1143
					G7	2		1		2	1	1	1	1		3	3	1				16	0.1523
						DPP（2020-2022）
	CEP	DPP				P15	P16	P17	P18	P19	P20	P21	P22	P23	P24	P25	P26	P27	P28	P29	P30	clauses in total	proportion
Accelerate the Upgrade of Construction Industrialization (G1)	0.0857	0.1361			G1	5	1	6	1			1			1	1		4	1	1	1	23	0.1361
Enhance Technological Innovation Capability (G2)	0.1714	0.142			G2	1	1	7	1	1			1	3	1	1	1	1		1	4	24	0.142
Improve Digitalization, Informatization, and Intelligentization Level (G3)	0.2667	0.1657			G3	5		4	1	1	1	1	1	4	2	2		1	1		4	28	0.1657
Promote Green Construction Models (G4)	0.1048	0.1243			G4	1	2		2		1			1	4	1		2	4		3	21	0.1243		169 in total
Establish Industrial System (G5)	0.1048	0.1598			G5	6	1	8	1				2	1	1	2		2			3	27	0.1598
Expand Application Scenarios (G6)	0.1143	0.1538			G6	6		6	1	1		1	3		2	3		1			2	26	0.1538
Revolutionize Service and Supervisory Systems (G7)	0.1523	0.1183			G7	1	4	3	2					1	1	3		2	1		2	20	0.1183
						CEP	DPP
					G1	9	23
					G2	18	24
					G3	28	28
					G4	11	21
					G5	11	27
					G6	12	26
					G7	16	20
						proportion
					G1	0.0857
					G2	0.1714
					G3	0.2667
					G4	0.1048
					G5	0.1048
					G6	0.1143
					G7	0.1523

## Sheet: figure12
		P15	P16	P17	P18	P19	P20	P21	P22	P23	P24	P25	P26	P27	P28	P29	P30
SP Tools(T1)	Financial and Funding Support (T1-1)		16-4-2	17-9-34	18-4-14				22-3-4		24-5-2	25-5-3					30-5-1,30-5-2
	Information and Technology Support (T1-2)	15-4-2，15-4-3，15-5-2	16-3-7	17-4,17-6-26,17-9-36	18-2-1			21-0	22-2-1	23-2-3,23-8-30	24-4-3	25-3-4,25-3-7,25-3-8	26-0	27-3-1			30-4-1,30-4-2,30-4-3,30-4-4,30-4-5,30-5-3
	Strengthen Education and Training( T1-3)	15-5-3		17-7					22-3-3	23-8-32	24-5-4	25-3-9		27-4-1	28-3-2		30-5-4
	Build Platforms and Resources(T1-4)	15-4-2		17-6-25,17-6-27	18-3-10,18-3-13,18-5-18				22-2-3,22-3-1	23-2-5,23-3-7	24-2-1,24-3-2,24-4-4	25-3-4		27-3-1,27-3-2			30-5-3
	Innovate Services and Supervision( T1-5)	15-4-7	16-3-8	17-1-4,17-5	18-5-17,18-5-19					23-7	24-3-1,24-4-1,24-5-3	25-5-4		27-1-3,27-3-1,27-3-2,27-3-3,27-5-2,27-5-3	28-2-1,28-3-1		30-5-1,30-5-2
DP Tools(T2)	Conduct Cooperation and Exchange( T2-1	15-2，15-5-2，15-5-5	16-4-4		18-2-7,18-5-20				22-3-1,22-3-5	23-6		25-3-10,25-4-1.25-4-2,25-4-3		27-3-1,27-4-1,27-7		29-0	30-5-6
	Implement Service Outsourcing (T2-2)
	Promote Demonstration Projects( T2-3)	15-4-6，15-5-3	16-3-4，16-3-6，16-4-4	17-1-3,17-9-36	18-2-1	19-2		21-0			24-3-4	25-3-4,25-3-10	26-0	27-3-1,27-4-2	28-3-2	29-0	30-4-2,30-4-4,30-4-5,30-5-5
	Cultivate Enterprise (T2-4)	15-4-4，15-4-6，15-5-2	16-3-5	17-1-1	18-2-1,18-3-9,18-3-12				22-2-1,22-2-2		24-3-4	25-3-3		27-3-1			30-5-5
	Increase Government Procurement (T2-5)		16-3-6												28-2-2,28-2-4
EP Tools(T3)	Formulate Targets and Plans (T3-1)	15-5-1	16-2，16-4-1	17-9-33		19-3						25-6-1		27-2-1,27-2-2,27-4-1
	Develop Strategies and Measures (T3-2)	15-5-1	16-3-3，16-3-6	17-9-33		19-3			22-3-1	23-9-35	24-5-1	25-5-3		27-4-1	28-3-1,28-3-2	29-0
	Improve Standards and Laws (T3-3)	15-4-2	16-3-1，16-3-2，16-3-5	17-2-5,17-2-6,17-8,17-9-37			20-3,20-4,20-5,20-6,20-7		22-2-4	23-1-2,23-2-4,23-2-5,23-4,23-5-17	24-3-3,24-5-2,24-4-3,24-5-3	25-5-1,25-5-2,25-5-3		27-1-3,27-3-1,27-3-2,27-5-1	28-2-3		30-5-1
	Financial and Tax Incentives (T3-4)	15-5-2		17-9-34,17-9-35	18-4-15,18-4-16				22-3-4			25-5-3			28-2-4
	Implement Assessment & Evaluation( T3-5)	15-5-4	16-4-3	17-8,17-9-35,17-9-37			20-7-3		22-3-2	23-9-34,23-9-35	24-4-2	25-6-3		27-4-2		29-0	30-5-1

[truncated: 3 more sheets: figure13, figure14, figure15]
