# Supplementary material for: Research on quantitative evaluation of China’s Intelligent Construction Policy (CICP) based on the integration of PMC index model and multi-dimensional analytical framework
Source: PLoS One. 2025 Jul 15;20(7):e0326505. doi: 10.1371/journal.pone.0326505 (PMC12262895; doi:10.1371/journal.pone.0326505)
Supplement: S1 File — S1 Appendix. the thirty CICP texts. S2 Appendix. datasets for tables 1–14. S3 Appendix. datasets for figures 3–15. S4 Appendix. academic literature data of intelligent construction (CNKI). S5 Appendix. High-Frequency Keywords of intelligent construction. (ZIP) [file pone.0326505.s001.zip › data/data/S4 Appendix. academic literature data of intelligent construction(CNKI).txt]

RT Journal Article
SR 1
A1 徐惠儿;李守德;
AD 皖江工学院;江苏文天水利规划设计研究院有限公司;河海大学土木工程学院;
T1 产业结构变迁视角下我国工程造价专业知识结构发展研究
JF 高等建筑教育
OP 1-13
K1 工程造价;知识结构;产业结构
 engineering cost;knowledge structure;industrial structure

AB 以数字化、网络化、智能化为特征的第四次工业革命正深刻影响我国高等工程教育体系，培养高层次国际工程造价人才是建筑业推进智能建造和迈向全球高端价值链的重要支撑。随着国家经济体制改革和产业结构调整，建设工程项目造价管理从算量计价的局部管理走向建筑全生命周期的信息化管控，工程造价专业的知识结构体系也从单一走向多学科知识的交叉融合。以产业结构变迁为逻辑主线，将工程造价本科专业知识结构的演化发展划分为4个阶段，探讨各阶段工程造价本科专业知识结构特征并进行经验总结，为提升培养多学科交叉知识的高素质复合型工程造价专业人才质量提出建议。
SN 1005-2909
CN 50-1025/G4
LA 中文
DS CNKI
LK https://kns.cnki.net/kcms/detail/50.1025.G4.20230914.1336.002.html

RT Journal Article
SR 1
A1 杨彬;胡晋铭;张其林;汪丛军;
AD 同济大学土木工程学院;新疆大学建筑工程学院;中亿丰建设集团股份有限公司;
T1 基于行人重识别的施工现场人员位置信息感知
JF 西南交通大学学报
OP 1-9
K1 智能建造;目标追踪;计算机视觉;行人重识别;生产力管理
 intelligent construction;target tracking;computer vision;person re-identification;production management

AB 为结合施工场景动态性强、遮挡严重、人员衣着相似等特点，实现对施工现场人员持续的位置信息感知，提出一种基于计算机视觉的施工现场人员信息智能感知算法。首先，利用基于深度学习的目标检测算法实现人员的初步感知；然后以行人重识别的视角提出一种数据关联方法，通过深度特征的匹配实现目标的ID分配，该方法先利用基于重排序的距离度量方法优化相似度度量结果，再利用缓冲机制和特征动态更新机制对匹配结果进行后处理，减少施工场景难点带来的错误匹配；最终利用图像透视变换获取与ID对应的2D坐标信息及运动信息，为生产力分析提供基础数据。最后，利用所采集的包含不同施工阶段的图像构建标准测试视频对方法进行测试，在不同场景下算法平均ID的F1得分（IDF1）和多目标追踪准确度（Multiple Object Tracking Accuracy，MOTA）分别为85.4%和75.4%，对比没有优化方法的算法架构，所提出的数据关联算法有效地提升了追踪精度，IDF1和MOTA平均分别提升52.8%和3.8%。
SN 0258-2724
CN 51-1277/U
LA 中文
DS CNKI
LK https://kns.cnki.net/kcms/detail/51.1277.u.20230831.2018.004.html

RT Journal Article
SR 1
A1 马智亮;
AD 中国施工企业管理协会信息化专家委员会;清华大学土木工程系;
T1 施工企业应如何有效地推进智能建造
JF 施工企业管理
YR 2023
IS 08
OP 23-25
K1 智能化系统;施工企业;集成化系统;BIM;智能技术;专业队伍;住房和城乡建设部;建造技术;人的需求;
 

AB <正>施工企业推进智能建造是大势所趋。智能建造具有涉及面宽、技术性强的特点,因此它的发展不是一蹴而就的。企业究竟应如何做才能有效推进智能建造？2020年7月，国家住房和城乡建设部等13部委发布了《关于推动智能建造与建筑工业化协同发展的指导意见》，明确了2035年我国迈入智能建造世界强国行列的目标；2020年9月国家住房和城乡建设部等9部委发布了《关于加快新型建筑工业化发展的若干意见》，其中明确提出，要发展智能建造技术。自此以来，智能建造在我国建筑行业中得到广泛重视。
SN 1001-9251
CN 11-2651/F
LA 中文;
DS CNKI
IS 08

RT Journal Article
SR 1
A1 马明磊;
AD 中国建筑第八工程局有限公司工程研究院;
T1 工程建设企业如何推进智能建造发展
JF 施工企业管理
YR 2023
IS 08
OP 26-27
K1 工程建设企业;
 

AB <正>工程建设企业应在智能建造发展中居于创新主体地位,本文对中建八局智能建造“413N”发展规划及推进智能建造发展的六大重点方向进行了剖析。行业背景智能建造是当前建筑行业的重要命题，它涉及到建筑行业的设计、生产、施工、运维等各个方面。美欧等发达国家凭借在人工智能、机器人、芯片、系统软件等基础科学领域的长期技术积累，智能建造发展具有明显优势。
SN 1001-9251
CN 11-2651/F
LA 中文;
DS CNKI
IS 08

RT Journal Article
SR 1
A1 耿天宝;
AD 中铁四局集团管理与技术研究院;安徽数智研究院有限公司;
T1 协同创新  共推智能建造
JF 施工企业管理
YR 2023
IS 08
OP 28-29
K1 
 

AB <正>智能建造是推动建筑业高质量发展的关键举措,需要政府、协会、企业多主体有机协同、共同推进,需要推进相关技术的广泛性、体系化应用,将推动施工管理机制创新、资源协同优化、过程闭环控制。近年来，建筑业工程管理信息化、数字化、建造工业化技术快速发展，已经成为建筑业转型升级高质量发展的重要抓手，为国家大力推行智能建造打下了坚实的发展基础。智能建造的实施将以协同创新为主导模式，以新型建筑工业化与现场装配化为重要载体，根本性推动建筑业变革升级高质量发展。
SN 1001-9251
CN 11-2651/F
LA 中文;
DS CNKI
IS 08

RT Journal Article
SR 1
A1 丁文军;
AD 中建三局数字工程有限公司;
T1 创新引领  全力构建行业领先的智能建造一体化平台
JF 施工企业管理
YR 2023
IS 08
OP 34-35
K1 一体化平台;
 

AB <正>我国工程建设规模虽稳居世界第一,但基础性支撑性软件还存在“卡脖子”问题,中建三局数字工程有限公司全力构建贯穿建筑全生命周期的智能建造一体化平台,推进建筑业工业化、智慧化发展进程。近年来，云计算、大数据、物联网、人工智能、区块链等技术加速创新，日益融入经济社会发展各领域全过程，数字经济发展速度之快、辐射范围之广、影响程度之深前所未有，建筑业也随之进入以智能建造为核心的发展时期。
SN 1001-9251
CN 11-2651/F
LA 中文;
DS CNKI
IS 08

RT Journal Article
SR 1
A1 张铭;
AD 上海建工四建集团有限公司;
T1 基于BIM的智能建造
JF 施工企业管理
YR 2023
IS 08
OP 38-39
K1 BIM;
 

AB <正>BIM的应用开启了建筑业的数字时代,数字化转型将是建筑业实现高质量发展的强劲动力。我们将围绕高质量的数字技术、数字化与工业化的融合以及全生命期的数字技术应用等领域积极推进面向未来的智能建造。BIM开启了建筑业的数字时代今天，“数字时代”已经悄然来临，我们的日常生活已经离不开数字技术，我们每天用着微信、支付宝、淘宝，我们几乎离不开手机；工业领域有智能工厂；物流领域有智能仓库、无人码头；农业领域有智能灌溉、智能大棚。
SN 1001-9251
CN 11-2651/F
LA 中文;
DS CNKI
IS 08

RT Journal Article
SR 1
A1 宫长义;
AD 中亿丰控股集团有限公司;
T1 基于数据驱动的智能建造“1+6”体系  引领企业高质量发展实践
JF 施工企业管理
YR 2023
IS 08
OP 40-43
K1 高质量发展;数据驱动;
 

AB <正>中亿丰在“建造-制造-智造”三造战略牵引下,率先构建中亿丰智能建造“1平台+6专项”体系,致力于实现中亿丰产业数字化和数字产业化的协同发展,全力打造智能建造产业创新集群。智能建造作为新一代信息技术与工程建造深度融合形成的建造新模式，在引领建筑产业变革，推动工程建设实现高效益、高质量、低消耗、低排放目标上发挥着重要作用。智能建造的核心在于三个身份的转变，第一个转变是我们传统施工企业身份的转变，我们不再是传统“造房子”的施工单位，
SN 1001-9251
CN 11-2651/F
LA 中文;
DS CNKI
IS 08

RT Journal Article
SR 1
A1 彭浩;
AD 中国建筑西北设计研究院有限公司;
T1 突破设计企业传统模式  推动智能建造实践前行
JF 施工企业管理
YR 2023
IS 08
OP 47-49
K1 
 

AB <正>只有积极拥抱新技术,建筑设计企业才能在智能建造和数字化带来的大变革中突破传统产业模式,找到企业高质量发展机会,推动建筑行业向智能建造新生产方式快速转型升级。中国建筑西北设计研究院有限公司（简称：中建西北院）成立于1952年，是新中国成立初期国家组建的六大区建筑设计院之一。现已发展成为全国资质最全、规模最大、实力最强的甲级建筑设计单位之一，隶属于世界500强的中国建筑集团有限公司。经过70余年的发展，目前已形成了以大型工程设计、工程总承包与全过程工程咨询、
SN 1001-9251
CN 11-2651/F
LA 中文;
DS CNKI
IS 08

RT Journal Article
SR 1
A1 梁超;
AD 中铁四局集团有限公司;
T1 智能建造的认识与思考
JF 施工企业管理
YR 2023
IS 08
OP 53
K1 
 

AB <正>智能建造是智能技术与先进建造技术深度融合的一种新型建筑工业形态，“智”在使人为的重复试错转向全方位精准分析的快速择优，“能”在降成本、提效率和提品质。当前智能建造发展整体呈现多点开花但缺少宏观统筹，特别是建造过程的不可重复性、建造环节的碎片性与现场环境的动态性，导致市场认知、技术体系、产业协同、人员素质等面临诸多挑战。
SN 1001-9251
CN 11-2651/F
LA 中文;
DS CNKI
IS 08

RT Journal Article
SR 1
A1 董震;
AD 中建科技集团华东有限公司;
T1 智能建造发展观点
JF 施工企业管理
YR 2023
IS 08
OP 54
K1 
 

AB <正>建造工业化与智能建造两者融合发展以引领建筑行业转型升级。智能建造逐步成为提升管理效率、施工效率与推进行业发展的动能，还需持续加强工业化与信息化的融合发展，使智能建造有所依托，为智能建造铺平道路。一是当前智能建造创新动能不足，一方面可补充专业创新力量与专项投入，另一方面可加强外部合作与跨行业协作。如中建科技将发挥科研与设计研发及先导优势，探索智能建造升级应用新场景，配合试点项目实践落地，寻找具备科技特色的智能建造模式。
SN 1001-9251
CN 11-2651/F
LA 中文;
DS CNKI
IS 08

RT Journal Article
SR 1
A1 饶少华;
AD 深圳市人才安居集团有限公司;
T1 以智能建造助力建设人民满意的好房子
JF 施工企业管理
YR 2023
IS 08
OP 30-31
K1 人民满意;
 

AB <正>深圳市人才安居集团以智能建造为人民建好房。在“一个底座+两条路径”发力,建设工程数据底座,发展工厂智能生产和现场智能施工。“人民对美好生活的向往，就是我们的奋斗目标”，安居集团作为保障性住房专营机构，在“为人民群众建造好房子”的道路上不断探索。
SN 1001-9251
CN 11-2651/F
LA 中文;
DS CNKI
IS 08

RT Journal Article
SR 1
A1 陈志明;
AD 中铁十一局集团有限公司;
T1 智能建造：企业高质量发展的必然之选
JF 施工企业管理
YR 2023
IS 08
OP 32-33
K1 高质量发展;智能装备;建筑工业化;智慧工地;升级换代;工厂化生产;BIM;建筑业;提升工程;建造方式;协同管理平台;创新潜力;建筑施工;
 

AB <正>智能建造已成为建筑企业破局重生,实现高质量发展的重要“法宝”。只有通过智能建造技术的应用,才能激发企业的创新潜力,推动业务模式和产品的升级换代,从而实现高质量、可持续发展。中国建筑业经过几十年的快速发展，已成为世界上最大的建筑市场之一，但其粗放的发展模式，也导致了劳动生产率总体水平偏低、产品质量参差不齐、资源消耗巨大、
SN 1001-9251
CN 11-2651/F
LA 中文;
DS CNKI
IS 08

RT Journal Article
SR 1
A1 宫志群;王永志;廖少明;
AD 中国建设基础设施有限公司;同济大学土木工程学院;
T1 基于数字孪生的建设工程项目管理数字化
JF 土木工程学报
OP 1-15
K1 建设项目管理;数字孪生;数字化;建筑信息模型
 Construction engineering project management;Digital twin;Digitalization;BIM

AB 我国大型建设项目具有规模大、工序复杂交叉、信息碎片化、劳动力短缺等问题，对传统项目管理方式形成了挑战，项目管理数字化需求十分迫切，其中数字孪生是当前实现项目管理数字化的重要手段。通过研究数字孪生的内涵、孪生映射以及数字孪生成熟度评价，并结合南通绕城高速公路项目的应用实践，总结提出基于数字孪生的建设项目管理数字化的实现路径、技术手段及建议。主要结论如下：（1）基于数字孪生内涵，构建了建设项目管理的数字孪生模型及考虑生命周期、模型映射、功能和数据完备性的四维度数字孪生成熟度评价模型。（2）采用BIM、GIS、UAV和IoT技术集成，在BIM“一模到底”理念下构建以BIM为数据载体的高速公路项目的数字孪生模型，实现孪生体虚实精准映射。（3）基于数字孪生的工程项目管理数字化具有提升组织管理能力、管理效益提升、提升工程质量、项目数字资产价值再生等意义。（4）为切实推动建设项目管理数字化，需根据项目特点，着力解决项目结合、理念转变、组织保障和技术支撑等问题。
SN 1000-131X
CN 11-2120/TU
LA 中文
DS CNKI
LK https://kns.cnki.net/kcms/detail/11.2120.TU.20230727.1440.001.html
DO 10.15951/j.tmgcxb.23040317

RT Journal Article
SR 1
A1 李德才;
AD 厦门市建设局;
T1 打造高质量智能建造产业生态  助力厦门市建设高素质高颜值现代化国际化城市
JF 建筑
YR 2023
IS 07
OP 74-77
K1 厦门市;BIM;产业链;住房和城乡建设部;建造技术;工程总承包企业;建筑工业化;国际化城市;
 

AB <正>近年来，福建省厦门市深入贯彻落实党中央、国务院决策部署，高标准发展智能建造及建筑工业化，推动建筑业与先进制造技术、新一代信息技术深度融合，打造高质量智能建造产业生态，在激发建筑业市场活力、打造智能建造产业链、建设试点示范工程、创新智能化监管模式等方面取得了一定的成效。强化顶层设计激发建筑市场活力
SN 0577-7429
CN 11-1405/TU
LA 中文;
DS CNKI
IS 07

RT Journal Article
SR 1
A1 田春雨;
AD 中建科技集团有限公司;中建科技研究院;
T1 面向智能建造的装配式建筑研究与实践
JF 建筑
YR 2023
IS 07
OP 50-51
K1 产业园区;工业化建筑;三期工程;零能耗建筑;扩建工程;生物医药产业;安置区;智能化生产;智能制造;预制构件;研究与实践;
 

AB <正>智能建造的实现路径有哪些？我认为，首先，数字设计是智能建造的基础，其目标是定义完整的建筑产品，并将其用作房屋建造过程中的唯一依据；其次，适合于数字化和智能制造的工业化建筑产品，是智能建造的必要载体；再次，智慧工地是智能建造的“总装车间”；最后，通过数字化集成平台，将设计、采购、施工、调试等阶段产生的数据提交给运营管理者的交付方式，是实现智慧维保的基础。在此，我将以中建科技集团研发的4种装配式建筑产品为例来讲解集团在智能建造方面进行的相关探索及成效。
SN 0577-7429
CN 11-1405/TU
LA 中文;
DS CNKI
IS 07

RT Journal Article
SR 1
A1 李凯;李临高;马磊;王健宇;李健春;李平;阮柯;张智杰;肖力伟;
AD 广东省机场管理集团有限公司工程建设指挥部;中建三局集团有限公司;
T1 基于BIM的大型枢纽机场复杂工程工期控制研究
JF 智能建筑与智慧城市
YR 2023
IS 07
OP 117-120
K1 智能建造;建筑信息模型(BIM);进度总控;实景模型
 intelligent construction;BIM;overall progress control;reality model

AB 智能建造及建筑工业化协同发展既给项目管理带来了新的机遇又提出了更高的要求。文章立足于智能建造相关技术，将BIM和进度总控技术耦合，通过群塔系统解决无人机禁飞问题，进行实景模型创建；将施工深化BIM模型和进度计划叠合成4D-BIM进度模型；将通过群塔装置采集的实景模型与4D-进度模型在同一的协同环境下叠合，能够实现进行实景模型与进度模型的可视化比对分析，形成一种计划管理和工期控制的新型范式，为大型枢纽建设项目特别是禁飞区的改扩建工程提供了借鉴和参考。
SN 2096-1405
CN 10-1392/TU
LA 中文;
DS CNKI
IS 07
DO 10.13655/j.cnki.ibci.2023.07.036

RT Journal Article
SR 1
A1 张柏岩;赵宝军;王琼;关军;
AD 中建海龙科技有限公司;中国建筑国际集团有限公司;
T1 DfMA和智能建造在模块化建筑中的应用研究
JF 建筑技术
YR 2023
IS 13
vo 54
OP 1635-1637
K1 装配式建筑;模块化建筑;DfMA;集成化设计;智能建造
 prefabricated building;modular building;DfMA;integrated design;intelligent construction

AB 模块化建筑是高度集成化的装配式建筑，具有快速建造、高度集成、现场用工少的特点。然而相比于传统建筑，已经出厂的模块单元难以在现场进行二次拆改，返厂维修则成本高昂，因此在前期就需要充分考虑工厂生产、现场安装和后期维护的可行性和便捷性。主要研究DfMA和智能建造在模块化建筑中的应用，从而实现模块化建筑设计、制造和组装阶段的纵向打通和全生命周期的科学管理，提升模块化建造的质量、效率、智能化程度和工业化水平。
SN 1000-4726
CN 11-2253/TU
LA 中文;
DS CNKI
IS 13

RT Journal Article
SR 1
A1 郭艳;
T1 中国建筑装饰智能建造管理与创新论坛暨装饰智慧工地现场观摩会在海口召开
JF 中国建筑装饰装修
YR 2023
IS 13
OP 22-23
K1 管理与创新;智慧工地;现场观摩;建筑装饰;
 

AB <正>6月26日由中国建筑装饰协会主办中建三局总承包公司承办的中国建筑装饰智能建造管理与创新论坛暨装饰智慧工地现场观摩会在海口举行。中国建筑装饰协会副会长兼副秘书长艾鹤鸣,海南省住房与建设厅党组成员、副厅长刘联伟,中建三局副总工程师彭明祥,海南省住建厅勘察设计与科技处处长林明泉,中建三局先进技术研究院及智能建造研究院院长王开强,中建三局总承包公司总工程师余地华等有关领导及企业代表出席了大会。
SN 1672-2167
CN 11-4803/Z
LA 中文;
DS CNKI
IS 13

RT Journal Article
SR 1
A1 李久林;徐浩;王建林;
AD 北京城建集团有限责任公司;
T1 智能建造·绿色品质——北京冬奥工程创新实践
JF 江苏建筑
YR 2023
IS 03
OP 1-7
K1 北京2022年冬奥会;国家高山滑雪中心;国家速滑馆;北京冬奥村;智能建造
 Beijing 2022 winter olympics;national alpine skiing centre;national speed skating oval;beijing winter olympic village;intelligent construction

AB 北京2022年冬奥会是《奥林匹克2020议程》改革下首届奥运会，首次将可持续发展作为核心理念，在奥运工程建设过程中，如何充分发挥智能建造，打造绿色品质奥运工程，是实现这一目标的根本。文章以国家高山滑雪中心、国家速滑馆、北京冬奥村（一场、一馆、一村）为典型工程案例，系统总结了不同类型工程所面临的建造难题以及实现工程高效高精度建造的关键技术，为同类高难度、高标准工程建设提供理论和技术指导。
SN 1005-6270
CN 32-1195/TU
LA 中文;
DS CNKI
IS 03

RT Journal Article
SR 1
A1 岳清瑞;
AD 中国工程院;
T1 以体制创新、科技创新、人才创新驱动智能建造发展
JF 建筑
YR 2023
IS 06
OP 11
K1 创新驱动;体制创新;
 

AB <正>现阶段，我国已由高速增长转向高质量发展阶段，也正处于转变发展方式、优化经济结构、转换增长动力的关键时期。在此背景下，中共中央、国务院印发了《数字中国建设整体布局规划》。建筑与基础设施作为数字中国的核心载体，数字化进程非常关键。建筑业的数字化与智能化是大势所趋，势在必行，行业可以从以下几个方面发力，推动智能建造取得新进展。
SN 0577-7429
CN 11-1405/TU
LA 中文;
DS CNKI
IS 06

RT Journal Article
SR 1
A1 汪红蕾;
T1 住房和城乡建设部开展智能建造新技术新产品创新服务典型案例应用情况总结评估工作
JF 建筑
YR 2023
IS 06
OP 12
K1 总结评估;新产品创新;住房和城乡建设部;案例应用;
 

AB <正>住房和城乡建设部办公厅日前发布通知，将对第一批124个智能建造新技术新产品创新服务典型案例应用情况进行评估，进一步贯彻落实全国住房和城乡建设工作会议精神，总结智能建造技术创新应用成果，为群众建设更多满意的好房子。按照住房和城乡建设部的安排，相关案例推荐单位要组织案例申报单位开展自评，并填写案例调查表，
SN 0577-7429
CN 11-1405/TU
LA 中文;
DS CNKI
IS 06

RT Journal Article
SR 1
A1 李国建;
AD 苏州市产研院融合基建技术研究所;中亿丰控股集团有限公司;
T1 大胆创新  推进智能建造标准建设
JF 建筑
YR 2023
IS 06
OP 94
K1 建造标准;
 

AB <正>2020年，住房和城乡建设部等13部门联合印发了《关于推动智能建造与建筑工业化协同发展的指导意见》，随后，江苏省住房和城乡建设厅也出台了《关于推进江苏省智能建造发展的实施方案（试行）》。苏州市作为国家智能建造试点城市，先后发布了一系列智能建造相关文件。
SN 0577-7429
CN 11-1405/TU
LA 中文;
DS CNKI
IS 06

RT Journal Article
SR 1
A1 徐定明;崔国华;张振山;李子信;
AD 上海工程技术大学机械与汽车工程学院;
T1 智能建造移动钻孔机器人协调作业误差分析
JF 制造业自动化
YR 2023
IS 06
vo 45
OP 184-188
K1 移动钻孔机器人;激光跟踪仪;误差分析
 

AB 以搭建的智能建造移动钻孔机器人为对象，利用激光跟踪仪对机器人单次连续打孔和多次连续打孔进行标定实验，分别得到机器人末端执行器的轨迹。研究结果表明，在机器人实际协调作业中，整机打孔精度达标率在79.52%，整机作业稳定性良好。多次连续打孔达标率比单次连续打孔平均每个孔精度提高1.33mm，可知机器人内部因素中，与机械臂水平定位相比，履带式移动平台定位精度有待提高，可对小车左右驱动器或者运动控制板卡控制算法进行进一步优化，为运动性能的误差分析提供了一种解决方法。
SN 1009-0134
CN 11-4389/TP
LA 中文;
DS CNKI
IS 06

RT Journal Article
SR 1
A1 蒲育强;
AD 建谊集团;铯镨科技;
T1 建筑全产业链融合重塑的“元动力”——智能建造
JF 建筑
YR 2023
IS 06
OP 33-34
K1 全产业链;
 

AB <正>建筑产业的发展模式已经进入到一个拐点，是沿着现有模式小修小补地走下去，还是创新性走出一条建筑产业互联网平台的发展模式，这是摆在所有建筑从业者面前的一个问题。我们可以拉长时间尺度对比一下汽车制造业和建筑业的产业图景。在汽车还没有形成产品概念的初期阶段，
SN 0577-7429
CN 11-1405/TU
LA 中文;
DS CNKI
IS 06

RT Journal Article
SR 1
A1 周绪红;
AD 中国工程院;重庆大学钢结构工程研究中心;
T1 智能建造关键技术研究
JF 建筑
YR 2023
IS 06
OP 26-28
K1 关键技术研究;
 

AB <正>智能建造是融合新一代信息技术和工程建造技术，在工程中利用人工智能技术完成复杂建造工作的一种新型生产方式，其重点是人工智能技术，核心是机器学习、智能计算技术与工程技术相融合。智能建造涵盖智能化设计、智能化生产、智能化施工、智能化运维等功能，已逐步应用于建筑、桥梁、公路、隧道、机场、车站、水利、能源工程等领域。
SN 0577-7429
CN 11-1405/TU
LA 中文;
DS CNKI
IS 06

RT Journal Article
SR 1
A1 马云飞;
AD 三一筑工建筑设计研究院;
T1 三一筑工对智能建造的思考和实践
JF 建筑
YR 2023
IS 06
OP 31-32
K1 思考和实践;
 

AB <正>2022年我国建筑业总产值近31.2万亿元，增加值8.3万亿元，占GDP的6.9%，国民经济支柱产业地位持续巩固。但从产业发展模式看，传统的现浇建筑模式存在明显的资源浪费、散乱脏差、劳动力短缺等问题。我国近年来大力发展智能建造，但是不考虑中国国情把国外的先进技术直接拿来生搬硬套学习模仿的方式，显然是不可持续的。我结合三一筑工的探索实践谈谈对智能建造的思考。
SN 0577-7429
CN 11-1405/TU
LA 中文;
DS CNKI
IS 06

RT Journal Article
SR 1
A1 陈珂;张芸菡;郭丰毅;王鸿迪;
AD 华中科技大学土木与水利工程学院;浙江财经大学公共管理学院;
T1 智能建造背景下建筑业新业态研究
JF 科技和产业
YR 2023
IS 12
vo 23
OP 131-135
K1 智能建造;建筑业;新业态;发展策略
 smart construction;construction industry;new business form;development strategy

AB 智能建造的发展为建筑业带来了众多新业态。从技术发展、用户需求及产业生态视角，分析建筑业新业态的本质逻辑，并从项目设计、生产、施工和运维4个阶段对新业态类型进行梳理。最后，针对建筑业新业态面临的挑战，从关键技术、领域人才和市场环境等方面提出发展建议，为完善智能建造背景下新业态的产业体系和改进发展策略提供参考。
SN 1671-1807
CN 11-4671/T
LA 中文;
DS CNKI
IS 12

RT Journal Article
SR 1
A1 张华鹏;
AD 兰州新区现代农业投资集团有限公司;
T1 基于人机交互技术的智能建造能力成熟度评价模型构建
JF 工程技术研究
YR 2023
IS 12
vo 8
OP 34-36
K1 人机交互技术;智能建造能力;成熟度;评价模型;专家评分法
 human-computer interaction technology;intelligent construction capability;maturity;evaluation model;expert scoring method

AB 传统模型在实际应用中评价时间比较长，无法达到预期的应用效果，文章提出构建基于人机交互技术的智能建造能力成熟度评价模型。此次研究从智能、建造两个维度中选择一级评价指标和二级评价指标，构建评价指标体系，利用专家评分法对指标体系中各个指标权重赋值，应用评价函数对成熟度进行定量评价、定性评价，以此实现智能建造能力成熟度评价，进而完成模型构建。经实验证明，此次构建的人机交互技术下智能建造能力成熟度评价模型，评价时间在1 s以内，在人机交互技术下智能建造能力成熟度评价方面具有良好的应用前景。
SN 2096-2789
CN 44-1727/N
LA 中文;
DS CNKI
IS 12
DO 10.19537/j.cnki.2096-2789.2023.12.011

RT Journal Article
SR 1
A1 许慧;孔娜;
AD 重庆邮电大学经济管理学院;重庆工业大数据创新中心有限公司工业大数据应用技术国家工程实验室;重庆小传实业有限公司;
T1 工程管理专业智能建造人才培养创新课程体系研究
JF 科教导刊
YR 2023
IS 18
OP 40-43
K1 工程管理;智能建造;人才培养;课程体系
 engineering management;intelligent construction;talent cultivation;curriculum system

AB 信息技术的快速发展引发了建筑行业的深刻变革，培养创新型智能建造工程科技人才，已经成为高校人才培养的重要任务。文章借鉴国内高校工程管理相关专业创新课程体系的设置经验，以增设多模块跨学科选修课为课程体系改革思路，建立工程管理专业智能建造人才培养创新课程体系。所构建课程体系能为各高校实施工程管理专业智能建造人才培养改革提供一定借鉴。
SN 1674-6813
CN 42-1795/N
LA 中文;
DS CNKI
IS 18
DO 10.16400/j.cnki.kjdk.2023.18.013

RT Journal Article
SR 1
A1 阮兴;
AD 中国铁建房地产集团有限公司;
T1 可建造BIM技术在贵阳国际时尚发布中心项目中的应用
JF 铁道建筑技术
YR 2023
IS 06
OP 70-73+174
K1 可建造BIM;项目管控;集成交付;智能建造;数字化
 buildable BIM;project management;integrated project delivery;intelligent construction;digitization

AB 可建造BIM技术改变了传统的“方案-施工图-施工”流程。本文基于贵阳国际时尚发布中心项目，从项目管控角度，依托可建造BIM技术，将工程建造技术与方案设计、施工图设计进行一体化整合：在方案阶段即开始考虑项目可建造性，有效管控总体投资；在施工图阶段对关键点进行可建造深化，提高设计质量；在施工阶段利用数字化技术，提高施工效率。对项目整体而言，通过施工技术前置实现项目实施顺利、工期节约、质量可控，成本降低。可建造BIM应用是BIM技术的深入应用，其核心是通过IPD(Integrated Project Delivery)集成交付模式，将BIM模型和信息以可建造的标准呈现给各方，让BIM数据能充分应用于建造的各个环节。相信在不远的将来可建造BIM必将成为数字化与智能建造衔接的必经之路。
SN 1009-4539
CN 11-3368/TU
LA 中文;
DS CNKI
IS 06

RT Journal Article
SR 1
A1 牛恒茂;牛建刚;李仙兰;常永强;
AD 内蒙古建筑职业技术学院;中建八局西北公司内蒙古分公司;
T1 新工科视域下高职专业建设逻辑理念和策略路径探析——以智能建造技术专业为例
JF 天津职业大学学报
YR 2023
IS 03
vo 32
OP 26-32
K1 新工科;专业建设;人才培养;智能建造技术
 the new engineering;specialty construction;talents training;intelligent construction technology

AB 新工科专业是应对传统工科专业的弊端和挑战提出的，它给出了专业建设的新理念与新方向。以新工科智能建造技术专业为例，从五方面梳理了专业建设的逻辑理念，提出了新工科智能建造技术专业建设存在的问题。在此基础上重点从课程体系、专业条件、教学体系和教师团队四方面系统总结了专业建设策略路径，为高职院校在专业建设、人才培养方面提供思路方法和应用借鉴。
SN 1008-8415
CN 12-1283/G4
LA 中文;
DS CNKI
IS 03

RT Journal Article
SR 1
A1 刘俊英;孙旭丹;丁爱娟;
AD 张家口职业技术学院土木工程系;
T1 智能建造驱动下高职土建类专业“岗课赛证”融通研究——以张家口职业技术学院为例
JF 张家口职业技术学院学报
YR 2023
IS 02
vo 36
OP 70-72
K1 智能建造;高职院校;岗课赛证;人才培养
 intelligent construction;higher vocational colleges;post-course-competition-certificate integration;talent cultivation

AB 智能建造产业发展引领“十四五”建筑行业新发展，对高职技术技能人才培养提出升级新要求。“岗课赛证”是高职院校主动适应智能建造发展的新思路。高职土建类专业应对接产业发展，理清专业建设思路，从人才培养模式、课程教学体系、多维评价、以评促教等方面入手，不断探索与实践，培养具有良好的职业素养和创新能力，掌握“智能化+产业现代化”智能建造核心能力的高素质创新型技术技能人才。
SN 1008-8156
CN 13-1248/G4
LA 中文;
DS CNKI
IS 02
DO 10.16220/j.cnki.cn13-1248/g4.2023.02.007

RT Journal Article
SR 1
A1 郑应亨;于磊;李成;
AD 重庆科技学院建筑工程学院;
T1 基于贝叶斯网络的智能建造技术发展阻碍因素研究
JF 重庆科技学院学报(自然科学版)
YR 2023
IS 03
vo 25
OP 104-109+114
K1 贝叶斯网络;智能建造;阻碍因素;诊断推理
 Bayesian networks;intelligent construction;obstacles;diagnostic reasoning

AB 目前针对智能建造技术的研究不足，缺少对其阻碍因素敏感性、重要性的定量分析。首先，提炼出阻碍智能建造技术发展的21项主要因素；其次，基于解释结构模型建立了层次结构图，对阻碍智能建造技术发展的各因素之间的相互关系进行了分析，并将其转化为贝叶斯网络；然后，应用GeNIe软件对贝叶斯网络进行参数学习，获得了样本数据的基本概率分布；最后，利用贝叶斯网络的诊断推理及敏感性分析，明确了导致智能建造技术发展受阻的关键性因素、敏感性因素。
SN 1673-1980
CN 50-1174/N
LA 中文;
DS CNKI
IS 03
DO 10.19406/j.cnki.cqkjxyxbzkb.2023.03.010

RT Journal Article
SR 1
A1 钟灵芳;陈忠源;
AD 福州外语外贸学院智能建造学院;
T1 基于新工科视域的智能建造专业教学改革研究
JF 吉林农业科技学院学报
YR 2023
IS 03
vo 32
OP 74-77
K1 智能建造;跨学科;教材建设;实习实践;评价模式
 intelligent construction;interdisciplinary;construction of teaching textbooks;internship practice;evaluation model

AB 国家高等教育对新工科建设提出的一系列要求，对地方院校智能建造专业建设过程进行了分析，指出了智能建造专业建设过程中存在的问题，包括跨学科知识教育的欠缺，教材建设滞后，实习环节目标不清、实践方式单一、学生成果缺乏有效评价等。基于此问题，提出了新工科视域下智能建造新专业的教学改革模式，即创新教学理念，注重跨学科建设，优化教材知识结构，突出专业特色，校内与校外实践相结合，提升实习效果，将学习过程与学习结果相结合，改进评价模式等，以期提升智能建造专业学生的培养质量。
SN 1674-7852
CN 22-1367/S
LA 中文;
DS CNKI
IS 03

RT Journal Article
SR 1
A1 赵鹏;
T1 “设计+科技”赋能中国智能建造快速发展——广东天元建筑设计有限公司智慧设计的实践与探索
JF 中国勘察设计
YR 2023
IS 06
OP 24-27
K1 建筑设计;
 

AB <正>把打造设计科技综合服务商作为企业发展定位的广东天元建筑设计有限公司（以下简称“睿住天元”），经历30年积累与沉淀，在建筑全生命周期数字化设计基础上不断迭代，成为行业的先行者。面对“双碳”目标和建设数字中国国策的大背景，睿住天元把握机会、坚持创新，通过数字化转型，以精准的设计作品和技术产品顺应大环境发展，增强企业核心竞争力，持续输出新产品、新价值，赋能推动建筑产业生态链数字化升级，创造出更多有温度、更适合人类生活的空间，获得了中国最具期待智慧价值建筑科技企业、WATIC世界建筑科技创新引领企业等多项荣誉。
SN 1006-9607
CN 11-3733/TU
LA 中文;
DS CNKI
IS 06

RT Journal Article
SR 1
A1 林湧涛;彭丽姣;张皓皓;
AD 广东博智林软件科技有限公司;
T1 打造智能建造数字新引擎——智能建造项目数字管理平台的探索与实践
JF 中国勘察设计
YR 2023
IS 06
OP 47-49
K1 新引擎;
 

AB <正>建筑业作为我国国民经济的支柱产业，2022年总产值达到31.2万亿元，近十年来占国内生产总值的比重一直保持在6.85%以上，吸纳就业超5200万人。随着时代与经济的发展，建筑行业生产管理方式粗放、信息化水平低下、资源消耗与环境污染严重等问题日益突出。为促进建筑行业的高质量发展，近年来，国家大力提倡并推广智能建造，并陆续出台了多项政策促进其落地。
SN 1006-9607
CN 11-3733/TU
LA 中文;
DS CNKI
IS 06

RT Journal Article
SR 1
A1 廖飞宇;涂德锋;盛叶;
AD 福建农林大学交通与土木工程学院;
T1 农林院校智能建造专业培养体系构建
JF 高等建筑教育
YR 2023
IS 03
vo 32
OP 32-38
K1 新工科;智能建造;农林特色;培养体系
 new engineering;intelligent construction;agricultural and forestry characteristics;cultivating system

AB 工业4.0背景下，建筑业转型升级对复合型人才的需求推动了智能建造的发展。为响应国家发展战略，针对现阶段智能建造专业人才培养体系现状，总结教学团队、课程体系和实践平台中存在的问题及可能的解决路径，探讨如何通过跨学科合作，建立了农林特色智能建造专业。以土木专业为主体，联合城乡规划专业、计算机科学与技术专业等进行多学科多专业融合，形成以乡村民居为主体的智能测绘、智能设计、智能装备与施工、智能监测与运维等创新课程体系。专业分为4个课程群模块，包含14门课程和10个实训项目，在课程和实训项目中，均包含乡村民居特色模块。通过对组成智能建造专业主课程群教学模式、教学内容和教学方法等阐述，从组建教学团队、丰富理论教学和拓宽实践教学三个方面探讨了如何构建农林院校智能建造专业培养体系。依据院校培养定位，提出基于农林院校的智能建造专业培养体系模式，突出农林特色，开展理论与实践创新设计。教学实践结果表明，智能建造专业达到了较好培养效果，可为农林院校相关专业人才培养提供参考和启示。
SN 1005-2909
CN 50-1025/G4
LA 中文;
DS CNKI
IS 03

RT Journal Article
SR 1
A1 陈明;李娟;丁超;
AD 内蒙古科技大学教务处;内蒙古科技大学土木工程学院;内蒙古科技大学内蒙古自治区高校智能建造与运维工程研究中心;
T1 “一中心、三协同”智能建造专业人才培养体系探索——以内蒙古科技大学为例
JF 高等建筑教育
YR 2023
IS 03
vo 32
OP 39-44
K1 智能建造;人才培养体系;现代产业学院;虚拟教研室;工程研究中心
 intelligent construction;talent training system;Modern Industry College;Virtual Teaching and Research Office;Engineering Research Center

AB 在国家“双碳”战略与高质量发展目标引领下，智能建造与新型建筑工业化协同发展已成为中国建筑业转型升级的必然选择。与之对应的智能建造人才需求迫切，培养适应建筑业未来发展需求、满足产业转型升级需要的创新型智能建造人才已成为相关高校人才培养的重要任务与挑战。地方院校是培养智能建造人才的重要力量。然而，在智能建造人才培养中，地方院校普遍存在师资队伍缺少工程实践经验、多学科交叉课程体系设置难、多专业组织协调难度大、人才引进培养难等问题。如何立足自身办学特色，充分利用优势资源克服以上困难，以学生为中心，合理定位人才培养目标，凝练办学特色，建立高质量的人才培养体系，是地方院校亟待解决的问题。以提升学生的综合能力和职业胜任力为中心，以现代产业学院、虚拟教研室、工程研究中心共同驱动的“一中心、三协同”智能建造专业人才培养体系正是针对地方院校智能建造人才培养痛点进行的有效探索。以内蒙古科技大学“一中心、三协同”智能建造专业人才培养体系的具体实践为例，阐述该体系的内涵、特点及具体实施路径，以期为其他地方院校智能建造专业建设、土木工程专业升级转型、人才培养及校企协同育人提供可供借鉴的经验。
SN 1005-2909
CN 50-1025/G4
LA 中文;
DS CNKI
IS 03

RT Journal Article
SR 1
A1 计林;方金刚;
AD 广州城建职业学院;
T1 智能建造产业工人培训模式创新探索
JF 中阿科技论坛(中英文)
YR 2023
IS 06
OP 143-147
K1 智能建造;产业工人;技能培训;乡村振兴
 Intelligent construction;Industrial workers;Skill training;Rural revitalization

AB 智能建造是建筑业转型升级的驱动力，是建筑业“数字化、工业化、绿色化”的发展方向，也是“十四五”时期建筑产业发展的重点。本文以广州城建职业学院校企深度合作开展智能建造技术产业工人培训为例，在阐述产教融合协同共建培训基地的基础上，提出以“招工、培训、评价、就业”一体化工作为路径，逐步探索形成以智能建造产业工人“三养”培训内容、“五化”培训过程、“一试两证”考评机制等创新培训模式，以助推乡村振兴，促进智能建造产业工人高质量再就业。
SN 2096-7268
CN 64-1073/N
LA 中文;
DS CNKI
IS 06

RT Journal Article
SR 1
A1 吴长;王立宪;
AD 兰州理工大学土木工程学院;
T1 新时代土木专业人才培养与课程建设改革及实践
JF 创新创业理论研究与实践
YR 2023
IS 11
vo 6
OP 95-97
K1 新工科;土木专业;产业学院;智能建造;人才培养;课程建设
 New engineering;Civil engineering major;Industrial college;Intelligent construction;Talent cultivation;Curriculum construction

AB 在“智能引领发展、绿色创建未来”的新时代，绿色建筑、智能建造、装配式建筑、BIM等新技术被广泛应用于建筑工程中，迫切需要培养土木工程创新型人才，作为行业支撑。建立智能建造产业学院，进一步推动土木专业智造化升级改造，面向智能建造技术发展需求，开发特色鲜明的校企合作课程和育人平台；使课程内容更好地与思政元素相结合，融入育人元素，实现课程育人的目标；推进智能化技术、信息化技术与传统工科教学的深度融合，重构课程体系；探索混合式、项目式教学方法及线上教学方法，确保教学质量；探索“金课”建设新路径，提升专业建设内涵和质量。
SN 2096-5206
CN 23-1604/G4
LA 中文;
DS CNKI
IS 11

RT Journal Article
SR 1
A1 李志龙;
AD 厦门海迈科技股份有限公司研发中心;
T1 智能建造技术在工程造价管理中的设计与实现
JF 福建电脑
YR 2023
IS 06
vo 39
OP 77-81
K1 智能建造;共享协同;建筑信息模型;造价动态管理;大数据
 Intelligent Construction;Shared Collaboration;BIM;Dynamic Cost Management;Big Data

AB 为了解决国内大型复杂工程项目带来的工程造价管理难题，建设高效、准确且符合行业标准的全过程造价管理平台势在必行。本文提出了一个以智能建造技术为核心，以共享协同为目标，以BIM技术为纽带，以造价动态管理为目标，按照“1套标准+1个引擎+2个平台+5类应用”的方式构建技术体系，形成适用于多行业的工程造价管理整体解决方案及应用经验。项目在厦门新机场的实践和应用，提高了标后核对准确性和进度支付效率，应用大数据技术形成数据积累，促进工程造价可持续发展，形成机场建设成本管控的标杆。
SN 1673-2782
CN 35-1115/TP
LA 中文;
DS CNKI
IS 06
DO 10.16707/j.cnki.fjpc.2023.06.016

RT Journal Article
SR 1
A1 史小萌;
AD 北京交通大学土木建筑工程学院;
T1 智能建造专业背景下的基坑工程教学改革探索
JF 中国多媒体与网络教学学报(上旬刊)
YR 2023
IS 06
OP 177-180
K1 土木工程;智能建造;基坑工程;教学内容;教学目标
 civil engineering;intelligent construction;foundation pit engineering;teaching content;teaching objectives

AB 随着智能建造专业方向的开设，传统的土木工程专业课程需要进行教学改革。本文以基坑工程课程为例，探讨了适应智能建造专业方向的教改方向，提出了基于虚拟现实技术、数值模拟技术、BIM技术以及机器人技术和自动化装备的教学改革思路。针对每项技术，讨论了其在基坑工程中的教学内容和课程的考核要求。虚拟现实技术用于基坑结构设计，数值模拟技术用于结构计算，机器人技术和自动化装备用于基坑施工、BIM技术用于全寿命周期管理。通过教学改革，可以培养学生的实践能力和创新意识，以适应智能建造行业的需求，推动基坑工程的发展和技术创新。
SN 2097-1648
CN 11-9321/G
LA 中文;
DS CNKI
IS 06

RT Journal Article
SR 1
A1 施秀凤;
AD 广州城建职业学院;
T1 智能建造模式下建筑工程造价管理影响因素分析
JF 江西建材
YR 2023
IS 05
OP 445-447
K1 智能化建造;BIM+技术;造价管理;影响因素
 Intelligent construction;BIM+ technology;Cost management;Influencing factors

AB 文中在分析智能建造技术及智能建造模式的基础上，构建了研究框架,确定了研究的方法，即采用文献研究法和等级全息模型（HHM）的方法，对智能建造模式下建筑工程造价管理影响因素进行分析，以智能化建造技术中的BIM+技术为例，以生产活动、生产要素、组织管理作为三大分析要素，通过文献查阅法和HHM法系统识别出了智能建造模式下建筑工程项目造价的影响因素，以期为建筑工程造价管理工作提供参考。
SN 1006-2890
CN 36-1104/TU
LA 中文;
DS CNKI
IS 05

RT Journal Article
SR 1
A1 本刊编辑部;
T1 青岛青春足球场项目智能建造应用实践
JF 中国建设信息化
YR 2023
IS 10
OP 18-20
K1 应用实践;
 

AB <正>青岛青春足球场项目在建设过程中大量应用新技术、新设备，同时成立科技研发小组，攻关、研发自主创新技术，充分发挥科技创新、创效作用，并形成成果转化及后续推广。近日，青岛青春足球场主场馆顺利通过竣工验收，标志着山东首座能满足FIFA国际A级赛事及中超职业联赛需求专业足球场正式竣工。作为青岛新地标，青岛青春足球场设计灵感由海而来，取意“跃动海浪”，外立面肌理由上下穿梭、飘逸流动的转折曲线形勾勒，犹如海风轻抚过后的层层海浪，韵动的形态呼应了青岛优美的自然海岸风光，彰显了青岛开放、现代、活力、时尚的城市气质。
SN 2096-0824
CN 10-1357/TU
LA 中文;
DS CNKI
IS 10

RT Journal Article
SR 1
A1 姜楠;吴金国;隋伟宁;
AD 沈阳建筑大学马克思主义学院;沈阳建筑大学土木工程学院;
T1 智能建造背景下土木工程学生职业素养新趋势
JF 建筑与预算
YR 2023
IS 05
OP 56-58
K1 智能建造;工程实践决策能力;弹性认知能力;职业责任
 

AB 信息时代新技术的不断应用给传统工科教育教学带来新挑战，介绍智能建造发展情况与潜在优势，关注土木工程专业课程在系统学习土木工程核心课程基础上发生“智能+”的新变化，探索智能建造背景下土木工程专业学生职业素养教育的新趋势，进一步提出工程实践决策能力培养路径、树立工程弹性认知能力以及新趋势下构建土木工程师职业责任。
SN 1673-0402
CN 21-1286/TU
LA 中文;
DS CNKI
IS 05
DO 10.13993/j.cnki.jzyys.2023.05.019

RT Journal Article
SR 1
A1 程小红;
T1 智能建造  赋能未来——美丽中国（天津）·数字住建与高质量发展大会在津举行
JF 建筑
YR 2023
IS 05
OP 38-39
K1 美丽中国;高质量发展;
 

AB <正>5月19日，第七届世界智能大会“美丽中国（天津）·数字住建与高质量发展大会”在天津棉3创意园隆重举行。来自全国住房和城乡建设行业的主管领导、院士、知名专家、企业家及参会代表齐聚天津，聚焦数字住建、城市更新和元宇宙领域的前沿技术、发展趋势等热点问题，总结实践经验，探讨发展新趋势、新挑战和新机遇，为行业转型升级和高质量发展汇聚新动能，贡献智慧与力量。
SN 0577-7429
CN 11-1405/TU
LA 中文;
DS CNKI
IS 05

RT Journal Article
SR 1
A1 张啸驰;
AD 北京优比智成建筑科技有限公司;
T1 面向数据底座的图模实一致性研究与探索
JF 建筑技术
YR 2023
IS 10
vo 54
OP 1268-1271
K1 数据底座建设;智能建造;智能设备;数模分离管理
 data base construction;intelligent construction;intelligent equipment;separate management of data and model

AB 总结了在国家大力推动智能建造与智慧城市建设的趋势下，行业在城市级数据底座建设过程中所面临的难点与挑战。针对行业图模实一致性现状进行深入分析，提出了传统工作方式中所面临的痛点，并针对如何利用信息技术及智能设备辅助图模实一致性工作进行深入研究与探索。通过研究自主软件研发、三维激光扫描、全景数据采集、数模分离管理等智能化手段，有效辅助图模实一致性工作提质增效，进一步发挥信息技术价值，为实现理想状态下的数据底座建设提供有力支撑。
SN 1000-4726
CN 11-2253/TU
LA 中文;
DS CNKI
IS 10

RT Journal Article
SR 1
A1 赵世华;金大鹏;勾文亮;何锋;韩其鹏;赵世才;
AD 北京国际建设集团有限公司;
T1 综合交通枢纽基于智能建造手段的质量管理措施
JF 建筑技术
YR 2023
IS 10
vo 54
OP 1278-1280
K1 质量管理;智能建造;BIM技术;验收资料
 quality assurance;intelligent construction;BIM technology;acceptance data

AB 为增强现场质量管理效果，本项目对智能建造平台的质量模块功能进行创新规划及不断改进，结合BIM模型的合理拆分，将现场验收资料上传至平台与模型一一对应，实现施工资料可在云平台随时调取，促进了现场验收的规范性，资料形成的及时性，提升了质量问题整改效率，达到较好的质量管理效果。
SN 1000-4726
CN 11-2253/TU
LA 中文;
DS CNKI
IS 10

RT Journal Article
SR 1
A1 刘美霞;卞光华;陈伟;王广明;陶星宇;董嘉林;顾益明;刘云龙;
AD 住房和城乡建设部科技与产业化发展中心;江苏省建筑设计研究院股份有限公司;苏州柯利达装饰股份有限公司;北京和创云筑科技有限公司;
T1 超高层公共建筑智能建造技术体系探索实践
JF 建筑结构
YR 2023
IS 10
vo 53
OP 10-14+73
K1 BIM;数字设计;智能施工;设计施工一体化
 BIM;digital design;intelligent construction;integration of design and construction

AB 以新发大厦项目为例，系统介绍BIM技术、数字化、智能化在项目设计、施工过程中的应用。基于疏散分析、采光分析、机电深化设计、幕墙深化设计等方面系统论述了项目数字化设计应用与探索。结合EPC项目管理模式的特点，实现基于BIM的智能施工、现场平布、成本核算、设备运行模拟、可视化交底、智慧工地、进度管理、生产管理、安全管理等智慧管理平台，创新性地应用具有自主知识产权的SinoBIM设计系统，总结了基于BIM的数字设计、智能施工技术体系，实现项目管理信息化，为BIM技术在超高层公建领域的全过程、全要素落地提供实践案例。
SN 1002-848X
CN 11-2833/TU
LA 中文;
DS CNKI
IS 10
DO 10.19701/j.jzjg.JG22020

RT Journal Article
SR 1
A1 赵全胜;梁小勇;赵媛媛;梁日;
AD 河北科技大学建筑工程学院;
T1 新工科背景下智能建造人才培养模式研究
JF 教育教学论坛
YR 2023
IS 20
OP 82-85
K1 新工科;智能建造;人工智能;教学模式;人才培养
 new engineering education;intelligent construction;artificial intelligence;teaching mode;talent training

AB 在新时代背景下，人类步入第四次工业革命，建筑行业的产业升级势在必行，而智能建造的提出恰为此指明了方向，各大高校也响应国家政策相继增加了智能建造专业。首先在介绍智能建造的背景及意义的基础上对高校培养方案的制订进行了阐述，然后从建设项目的设计、施工、运维管理角度对智能建造中的BIM技术、3D打印、智能机械、人工智能等主要内容进行了介绍，并由此展开了对智能建造专业人才培养的探讨，为智能建造专业人才培养提供参考。
SN 1674-9324
CN 13-1399/G4
LA 中文;
DS CNKI
IS 20

RT Journal Article
SR 1
A1 郭祥;董光炎;解亚龙;刘伟;杜理强;童宇超;李春红;
AD 北京经纬信息技术有限公司;沪昆铁路客运专线浙江有限责任公司;中国铁道科学研究院集团有限公司电子计算技术研究所;中铁建工集团有限公司;
T1 杭州西站智能建造技术应用研究
JF 中国铁路
YR 2023
IS 05
OP 72-79
K1 智能建造;杭州西站;BIM;数字化;网络化;智能化
 intelligent construction;Hangzhouxi Railway Station;BIM;digitalized;networked;intelligent

AB 依托杭州西站施工管理开展智能建造技术综合应用，利用BIM技术建立通用数据环境（CDE），在大跨度曲面结构提升、钢结构施工监测、异型检票罩棚施工、装配式机房施工、网格化施工管理等方面纵深探索，形成基于BIM技术的智能建造管理体系。该体系在经济效益、社会效益、环境效益等方面取得较好的应用效果，可推动杭州西站项目各业务流程的数字化、网络化、智能化逐步转型，为实现工期可控、质量精品、绿色低碳等建设目标奠定了坚实基础。
SN 1001-683X
CN 11-2702/U
LA 中文;
DS CNKI
IS 05
DO 10.19549/j.issn.1001-683x.2023.02.07.003

RT Journal Article
SR 1
A1 崔海燕;陈浩杰;戴勤友;
AD 泸州职业技术学院;
T1 基于新型建筑工业化背景下装配式建筑发展的探索
JF 四川建材
YR 2023
IS 05
vo 49
OP 56-57+60
K1 装配式建筑;智能建造;新型建筑工业化
 

AB 在分析我国装配式建筑发展现状的基础上，借鉴三一筑工和中国建筑科学研究院联合开发的装配整体式钢筋焊接网叠合混凝土结构技术(简称：SPCS)经验，对在新型建筑工业化背景下如何利用智能制造的思维和BIM技术、大数据、AIOT(人工智能物联网)等新兴技术，将传统装配式建筑向智能建造方向的转变方法提出了建议。
SN 1672-4011
CN 51-1175/TU
LA 中文;
DS CNKI
IS 05

RT Journal Article
SR 1
A1 苟娟琼;杨超;吕希艳;张莉莉;易钢;
AD 北京交通大学经济管理学院;鲁班(北京)电子商务科技有限公司;
T1 面向智能建造的供应链协同若干问题
JF 供应链管理
YR 2023
IS 05
vo 4
OP 5-11
K1 智能建造;供应链协同;供应链生态;数字化转型
 intelligent construction;supply chain collaboration;supply chain ecological;digital transformation

AB 为了推进建筑工业化、数字化、智能化升级，国家相继发布政策，鼓励工程建造行业进行创新转型。智能建造被认为是工程建设行业未来发展的重要趋势。在智能建造背景下，供应链扮演的角色愈加重要，引起了产业界与学术界的重视。智能建造在给传统建筑业带来变革的同时，也给供应链管理提出了新的挑战与发展机遇。文章在解析智能建造内涵的基础上，提出供应链发展的新需求与新挑战，主要体现在四个方面：供应链边界与价值；供应链生态及其演化；供应链与产业链协同；供应链数字化转型。并对四个方面进行深度解析，以期为学术界与产业界提供新的研究内容和方向。
SN 2096-7934
CN 10-1678/F
LA 中文;
DS CNKI
IS 05
DO 10.19868/j.cnki.gylgl.2023.05.001

RT Journal Article
SR 1
A1 连翊含;
T1 绿智融合  携创未来  创新驱动建筑业高质量发展——第三届绿色建造与智能建筑创新大会隆重召开
JF 绿色建造与智能建筑
YR 2023
IS 05
OP 4-6
K1 建筑创新;绿色建造;高质量发展;建筑业;创新驱动;
 

AB <正>今年政府工作报告中明确要加快建设现代化产业体系,强化科技创新对产业发展的支撑。建筑业作为国民经济的重要支柱产业,面对高质量发展的新形势、新使命、新要求,正逐步向绿色化、工业化、智能化的新型建造方式转型,实现全过程、全要素、全参与方的升级。2023年4月18日～19日,为进一步推动建筑业转型升级,实现建筑绿色化、智能化融合发展的创新型格局,助力建筑业高质量发展,由中国建筑业协会主办,
SN 2097-2253
CN 10-1865/TU
LA 中文;
DS CNKI
IS 05

RT Journal Article
SR 1
A1 亓立刚;
AD 中国建筑第八工程局有限公司;
T1 产业协同推进智能建造
JF 施工企业管理
YR 2023
IS 05
OP 47-49
K1 协同推进;
 

AB <正>加快构建先进适用的智能建造标准体系;推动产业链创新链双链融合;实现管理平台化;提高全要素数字化、网络化、智能化水平;工程建造企业应扮演好创新主体的角色。近几年，国内建筑业经历了一些挫折，不过从客观数据上来看，我国建筑业的国民支柱地位依然稳固。然而，传统的建筑业面临生产率低、劳动力减少、工作环境恶劣、安全事故频发的困境，以上行业痛点倒逼我们必须加快推进智能建造。
SN 1001-9251
CN 11-2651/F
LA 中文;
DS CNKI
IS 05

RT Journal Article
SR 1
A1 李蒲健;
AD 中国电建集团西北勘测设计研究院有限公司;
T1 设计院基于BIM的智能建造
JF 施工企业管理
YR 2023
IS 05
OP 50-51
K1 BIM;
 

AB <正>设计企业将通过BIM技术积累工程设计数字资产,实现经验与能力的传承、共享与复制,形成数字化设计核心竞争力。同时,将不断深入挖掘BIM数据价值,将工程参见各方更加紧密联系在一起。近年来，国有企业大力实践新一代信息技术创新应用，提速生产经营数字化进程，着力培育数字新模式、新业态，为数字化转型发展奠定了坚实基础。
SN 1001-9251
CN 11-2651/F
LA 中文;
DS CNKI
IS 05

RT Journal Article
SR 1
A1 闫天伟;刘才;周朕;周凯谊;王瑞琦;
AD 北京建工集团有限责任公司;
T1 基于智能建造的结构施工阶段劳动力资源动态控制研究
JF 建筑技术
YR 2023
IS 08
vo 54
OP 1014-1017
K1 劳动力资源管理;动态控制;智能建造;BIM
 labor resource management;dynamic control;intelligent construction;BIM

AB 我国建筑业是一个信息化水平低、劳动密集型的行业，针对建设工程项目劳动力资源短缺的问题，以动态控制理论为基础，通过BIM模型集成WBS精细化的施工任务、工程量、流水段等信息；使用数据采集App、智能闸机、劳务管理系统、视频监控等智能建造手段提高施工信息采集的效率和准确性；将BIM模型工程量信息、现场采集的施工进度和劳动力信息导入VICO分析平台，精确计算劳务人员的工效，对比里程碑节点的实际情况，提出预警并给出科学的劳动力资源优化建议，为工程实现动态控制提供了科学依据。
SN 1000-4726
CN 11-2253/TU
LA 中文;
DS CNKI
IS 08

RT Journal Article
SR 1
A1 孙玉梅;丁孟连;
AD 昆明理工大学建筑工程学院;
T1 建筑业数字化转型研究的可视化知识图谱分析
JF 改革与开放
YR 2023
IS 08
OP 1-10
K1 建筑业;数字化转型;计量可视化分析;智能建造;CiteSpace
 

AB 当前，数字化转型已上升为国家战略，并成为学术界研究的热点。为把握其研究现状、研究热点和演进趋势，文章选取CNKI（中国知网）数据库2003—2023年4月以来建筑业数字化转型领域文献，并通过CiteSpace软件进行计量分析。研究结果表明：2018年以后发表的文章数量整体呈上升趋势，且高产作者间未形成合作紧密的作者群；研究热点主题有“数字化”“建筑企业”“智能建造”“信息化”“数字经济”等；随着建筑业数字化转型领域的发展，数字建造、价值共创等可能成为未来的研究前沿。
SN 1004-7069
CN 32-1034/F
LA 中文;
DS CNKI
IS 08
DO 10.16653/j.cnki.32-1034/f.2023.008.001

RT Journal Article
SR 1
A1 姚杰;黄明洋;赵宝军;曹香鹏;曾正祥;
AD 中建海龙科技有限公司;深圳大学土木与交通工程学院;
T1 混凝土3D打印技术的研究与应用现状
JF 施工技术(中英文)
YR 2023
IS 10
vo 52
OP 1-9
K1 3D打印;混凝土;技术优化;智能建造;转型升级
 3D printing;concrete;technical optimization;intelligent construction;transformation and upgrading

AB 建筑工业化、智能建造、绿色建造模式是现阶段建筑行业的发展趋势。近年来，混凝土3D打印技术作为一种新型混凝土施工技术逐渐兴起，凭借其独特的智能化、自动化优势，为建筑建造提供了新的发展方式。基于国内外研究成果，论述了混凝土3D打印设备、打印材料及技术优化等方面的研究进展，并介绍了部分典型工程案例，为混凝土3D打印技术与建筑行业智能建造的共同发展提供参考，推动建筑业的数字化发展及转型升级。
SN 2097-0897
CN 10-1768/TU
LA 中文;
DS CNKI
IS 10
LK https://kns.cnki.net/kcms/detail/10.1768.TU.20230423.1121.012.html

RT Journal Article
SR 1
A1 苏艳贞;
AD 洛阳理工学院土木工程学院;
T1 智能建造背景下BIM类学科竞赛对学生实践创新能力的提升——以工程造价专业为例
JF 福建建材
YR 2023
IS 04
OP 113-115+54
K1 BIM技术;学科竞赛;工程造价;实践创新能力;教学改革;智能建造
 

AB 高校作为培养高级专业技术人才的摇篮，应当善于打破常规，积极改革教学，培养出高水平的专业技术人才。以工程造价专业为例，分析了在培养学生实践创新能力方面存在的问题，结合专业特点和行业需求，研究了BIM类学科竞赛在培养学生实践创新能力所起的积极作用及对教学改革的启示。
SN 1004-4728
CN 35-1107/TU
LA 中文;
DS CNKI
IS 04

RT Journal Article
SR 1
A1 满轲;宋小软;程海丽;杨志辉;张若青;宋高峰;
AD 北方工业大学土木工程学院;北方工业大学伦敦布鲁内尔学院;
T1 面向土木类智能建造专业的中外合作办学及创新实践
JF 智能制造
YR 2023
IS 02
OP 124-128
K1 中外合作办学;智能建造;实验实习;创新实践
 

AB 中外合作办学对于高校提升其核心竞争力具有重要意义和价值。本文针对土木工程类智能建造专业，系统阐述了专业理论课与专业实践课建设的要点与特色。并结合北方工业大学伦敦布鲁内尔学院土木工程智能建造专业，详细介绍了“4+0”培养模式，以“工程项目”为导向的课程体系，以及强调信息化与智能化的土木工程专业课程特色；探索建立了“集中课程+分群探讨+分批实验+分组商讨+个体实践+共同研讨”教学模式，以项目制任务所对应的实习与实践环节，在潜移默化中培养建立学生的科学精神与哲学思维。并对中外同频协作办学、中外教师队伍建设等做出了若干思考。
SN 2096-0581
CN 10-1315/TP
LA 中文;
DS CNKI
IS 02

RT Journal Article
SR 1
A1 吴学松;
AD 建筑机械化杂志社;
T1 全国智能建造试点工作推进会在苏州召开
JF 建筑机械化
YR 2023
IS 04
vo 44
OP 9-10
K1 智能建造;新型建造方式;建筑机器人;推进会;试点
 

AB 介绍了住房和城乡建设部3月23日在苏州市召开的智能建造试点工作推进会、中亿丰承建的苏州相城区长三角国际研发社区启动区二期项目智能建造技术的实际应用情况，推广新型建造方式、加快实现高质量发展目标。
SN 1001-1366
CN 11-1919/TU
LA 中文;
DS CNKI
IS 04

RT Journal Article
SR 1
A1 黎小英;陈忠源;林伟;
AD 福州外语外贸学院智能建造学院;
T1 应用型本科院校智能建造专业实验室建设初探
JF 吉林农业科技学院学报
YR 2023
IS 02
vo 32
OP 78-81
K1 智能建造;实验室建设;实验教学
 intelligent construction;laboratory construction;experimental teaching

AB 为助力国家建筑业转型升级，各大高校纷纷开设智能建造专业。通过对智能建造专业实践课程的研究进行梳理，对智能建造专业实验室的建设进行探索，提出了适应于智能建造培养计划的实验室建设思路，并提出了“两大升级+三大新建”举措，以进一步提高智能建造专业学生的自主探索学习能力、创新能力、工程实践动手能力以及现代化设备技术应用能力。
SN 1674-7852
CN 22-1367/S
LA 中文;
DS CNKI
IS 02

RT Journal Article
SR 1
A1 代志超;
AD 中国路桥工程有限责任公司;
T1 基于BIM5D的工程智能建造管理探究
JF 四川建材
YR 2023
IS 04
vo 49
OP 231-233
K1 BIM5D系统;施工管理;工程管理;精细
 

AB 通过具体的施工项目实例，介绍BIM5D的基本概念，说明BIM5D技术在项目建设施工中的优越性，运用BIM5D系统可以实现项目建设管理的便捷性。结合现场的实际工况，将其全面地运用于施工场地的布置、进度计划、材料管理、模板脚手架的设计和机电安装等过程。BIM5D系统不但能及时发现内在问题，而且能防止工程后期不断出现的返工现象，而且能有效地控制工程的进度和物料的周转。具有工期短、物料损耗小、费用低、经济效益好等优势，使工程管理更加精细，成本把控更加合理。
SN 1672-4011
CN 51-1175/TU
LA 中文;
DS CNKI
IS 04

RT Journal Article
SR 1
A1 陈卫国;
AD 中国建筑第三工程局有限公司;
T1 进一步支持智能建造产业发展
JF 施工企业管理
YR 2023
IS 04
OP 53-54
K1 
 

AB <正>从行业趋势看，智能建造是我国建筑业实现绿色低碳发展的重要路径。根据中国建筑节能协会《2022中国建筑能耗与碳排放研究报告》，建筑行业碳排放占全国总量超过50%，其中，建筑运行阶段碳排放占比60%-80%，建材生产的碳排放占20%-40%，施工过程占5%-10%，建筑业低碳转型对我国实现“双碳”目标意义重大。
SN 1001-9251
CN 11-2651/F
LA 中文;
DS CNKI
IS 04

RT Journal Article
SR 1
A1 本刊编辑部;
T1 关于进一步支持智能建造产业发展的建议
JF 中国建设信息化
YR 2023
IS 06
OP 16
K1 
 

AB <正>党的二十大报告提出，要“推进新型工业化”“加快建设数字中国”。多年来，我国建筑业增加值占国内生产总值比例始终保持在6.85%以上，是稳经济的重要支柱，也是稳就业的主要保障，但其发展主要依赖资源要素投入，建造模式较为传统，能源资源消耗较大，转型升级势在必行。当前，结合我国双碳战略目标，以智能建造推进高质量发展是建筑业的重要发展战略方向。智能建造是我国建筑业实现绿色低碳发展的重要路径，已成为全社会的广泛共识。住建部等十三部委曾于2020年发布《关于推动智能建造与建筑工业化协同发展的指导意见》，目前推广智能建造的相关政策、市场、技术等条件已基本具备。
SN 2096-0824
CN 10-1357/TU
LA 中文;
DS CNKI
IS 06

RT Journal Article
SR 1
A1 曹晓罗;张洪尧;何海荣;
AD 沙洲职业工学院;
T1 智能建造背景下装配式建筑产业数字化升级路径研究
JF 沙洲职业工学院学报
YR 2023
IS 01
vo 26
OP 1-4
K1 数字化;智能建造;装配式建筑;建筑信息模型;EPC总承包模式
 digitization;intelligent construction;prefabricated building;building information modeling;EPC general contracting

AB 分析目前我国建筑产业背景和机遇，阐明数字化智能建造的基本内涵。在总结装配式产业发展现状的基础上，提出了建立装配式建筑标准化体系，打造行业级、企业级和项目级装配式项目协作平台，利用数字信息技术贯通全产业链，将装配式建筑项目列入EPC总承包项目招标条件等建议，为我国装配式建筑产业在数字化智能建造方向转型升级提供参考。
SN 1009-8429
CN 32-1525/G4
LA 中文;
DS CNKI
IS 01

RT Journal Article
SR 1
A1 刘政鑫;
T1 博智林:建筑机器人解决智能建造核心难题
JF 机器人产业
YR 2023
IS 02
OP 55-57
K1 建筑机器人;
 

AB <正>传统建筑业属于劳动密集型产业，伴随人口红利的逐步消退，凭借大量廉价劳动力实现大规模扩张的方式将无以为继。对于建筑行业而言，提高人效、降低成本、实现行业可持续发展，成为打开行业局面的关键突破口。在数字化、智能化浪潮中，借助数字技术与智能手段对行业进行赋能、创新、升级，将技术创新做为核心竞争力，将成为建筑业可持续发展的关键核心和必然选择。作为数智化核心工具的机器人，于建筑行业而言，将成为解决核心问题的关键所在。
SN 2096-0182
CN 10-1324/TP
LA 中文;
DS CNKI
IS 02
DO 10.19609/j.cnki.cn10-1324/tp.2023.02.003

RT Journal Article
SR 1
A1 李久林;王忠铖;田军;陈利敏;徐浩;刘廷勇;
AD 北京城建集团有限责任公司;北京交通大学土木建筑工程学院;
T1 智能建造背景下的智慧工地发展与实践研究
JF 建筑技术
YR 2023
IS 06
vo 54
OP 645-648
K1 智能建造;智慧工地;建筑信息模型;集成云平台;工程管理
 intelligent construction;smart construction site;building information model;integrated cloud platform;engineering management

AB 智慧工地是一种新型施工现场的信息化管理手段，作为智能建造的重要组成部分，深化智慧工地建设，对加快我国建筑业绿色低碳转型、数字化转型意义重大。首先介绍了智能建造的发展过程，梳理了智慧工地的特征、应用范围及现有标准，总结了智慧工地建设存在的问题和解决思路。随后以北京城建集团研发的“云边端”智慧工地集成云平台为例，系统介绍了平台的架构、产品体系及特点，以期为建筑行业进一步推广和深化智慧工地建设提供参考。
SN 1000-4726
CN 11-2253/TU
LA 中文;
DS CNKI
IS 06

RT Journal Article
SR 1
A1 冯源;罗杰;杨彦辉;李显武;龙海威;邓小兵;阮秋卜;彭益海;贺坚强;
AD 中建四局贵州投资建设有限公司;
T1 第一代智能移动式厂房建造机的研发与应用
JF 建筑施工
YR 2023
IS 03
vo 45
OP 558-560
K1 组成系统;主体设计;现场试验;监测监控
 composition system;main body design;field test;monitoring and controlling

AB 为了安全性和环保要求，研发了一种智能移动式厂房建造机设备。该设备由行走系统、主体结构、模板结构、垂直升降系统、监测监控系统等5部分组成。通过有限元软件对建造机的主体进行仿真模拟，分析了施工、顶升、行走这3种工况的应力及位移，并在现场进行了试验，形成了整套施工工艺。在主要受力杆件安装应变、倾角和位移传感器，同时进行实时监测，收集了设备在工作中的各项性能参数。研究表明：该设备安全可靠，可实现快速流水作业，适合用于狭长厂房建筑。
SN 1004-1001
CN 31-1334/TU
LA 中文;
DS CNKI
IS 03
DO 10.14144/j.cnki.jzsg.2023.03.034

RT Journal Article
SR 1
A1 张雷;王威;张伟;
AD 山东建筑大学管理工程学院;日照公路建设有限公司;
T1 基于三方博弈的智能建造技术参与主体的行为与策略分析
JF 建设科技
YR 2023
IS 06
OP 66-70
K1 智能建造技术;演化博弈;三方博弈
 intelligent construction technology;evolutionary game;tripartite game

AB 智能建造技术的发展有利于推动建筑业向信息化、工业化转型升级。基于演化博弈理论建立了政府、施工单位和建筑工人三方主体之间的演化博弈模型。通过对三方主体之间的利益关联和相互影响关系，结合现阶段智能建造技术的实际情况确定三方的收益矩阵，进而分析三方决策的动态演化过程，运用Matlab进行演化博弈仿真模拟，为智能建造技术的激励机制构建提出相应建议。
SN 1671-3915
CN 11-4705/TU
LA 中文;
DS CNKI
IS 06
DO 10.16116/j.cnki.jskj.2023.06.016

RT Journal Article
SR 1
A1 张杰辉;魏炜;陈石玮;蔡彬清;黄跃森;
AD 福建工程学院管理学院;福建省二建建设集团有限公司;
T1 基于OPA-云物元模型的智能建造产学研融合程度评价研究
JF 海峡科学
YR 2023
IS 03
OP 104-110
K1 智能建造;产学研融合;OPA法;云物元模型
 

AB 智能建造是建筑业当下的热点，也是未来的发展趋势。该文从智能建造产学研融合的角度，研究了智能建造产学研融合程度，建立了包括4个一级指标和19个二级指标的智能建造产学研融合程度评价指标体系，将顺序优先法(OPA)和云物元模型相结合，提出了基于OPA-云物元模型的智能建造产学研融合程度评价模型，最后将该模型应用于实际产学研项目案例。结果表明，该模型评价结果合理，有助于产学研项目各参与方确定产学研融合程度处于何阶段，并根据评价结果采取针对性的提升措施，对于提升智能建造产学研各参与方的融合程度具有一定的应用价值。
SN 1673-8683
CN 35-1292/N
LA 中文;
DS CNKI
IS 03

RT Journal Article
SR 1
A1 王志超;董慧;张保良;赵庆双;
AD 聊城大学建筑工程学院;
T1 BIM技术在智能住宅建造中的应用
JF 居舍
YR 2023
IS 09
OP 22-25
K1 智能建造;BIM技术;绿色建筑;住宅
 

AB 2022中国建筑能耗与碳排放研究报告发布，2020年我国建筑全过程碳排放总量为50.8亿吨CO2，占国家碳排放量的50.9%。在“双碳”背景下，传统土木行业以其能源消耗的“大体量”而成为转型的重要一部分。在当今数字化技术，发展“智能建筑”成为必然趋势，实现建筑的绿色节能设计，BIM技术在建筑中的应用将为建筑绿色化提供有力支撑。
SN 1674-1900
CN 11-5638/TS
LA 中文;
DS CNKI
IS 09

RT Journal Article
SR 1
A1 董宇婷;余佳;
AD 南京理工大学紫金学院;
T1 智能建造关键技术在城市更新全周期应用性研究
JF 智能建筑与智慧城市
YR 2023
IS 03
OP 144-146
K1 城市更新;智能建造;建筑信息模型
 urban renewal;intelligent construction;BIM

AB 城市更新过程普遍伴有施工周期长，设计要求高，建设难度大等问题。结合当下建筑业信息化发展要求与城市更新的难点问题，本文基于城市更新理论与智能建造关键技术应用，结合当地相关更新政策，从不同角度开展城市更新利用模式的探究，从而促进城市更新在更多城市的推广。
SN 2096-1405
CN 10-1392/TU
LA 中文;
DS CNKI
IS 03
DO 10.13655/j.cnki.ibci.2023.03.043

RT Journal Article
SR 1
A1 张莹;
AD 中远海运资产经营管理有限公司;
T1 低碳智能建造BIM技术的应用
JF 绿色建筑
YR 2023
IS 02
vo 15
OP 18-20
K1 智能建造;BIM应用;绿色建筑;规划设计;施工建造;运行维护
 

AB 在“双碳”目标背景下,我国建筑业存在低碳关键技术创新发展需求,建筑信息模型（BIM）技术作为低碳智能建造中重要的技术应用,可为绿色建筑全生命周期管理提供全方位的数据信息以及技术上的支持。结合BIM技术在大型超高层办公综合体、大型复杂性校园2个在建项目的应用管理经验,对其在绿色建筑在规划设计、施工建造、运行维护全生命周期的应用管理所起的作用和取得的成效做了解读与总结,并展望其未来的发展前景。BIM技术作为建筑行业新技术、新理念和新手段,能为绿色建筑的可持续发展提供强大的数据和技术上的支持,正逐步成为绿色建筑可持续发展的系统性方案之一。
SN 1674-814X
CN 31-2040/TU
LA 中文;
DS CNKI
IS 02

RT Journal Article
SR 1
A1 姚琳;李文斌;
T1 春之声：建筑工业化与智能建造协同发展——新营造学社沙龙第七期实录
JF 住宅与房地产
YR 2023
IS 08
OP 14-22
K1 建筑工业化;协同发展;
 

AB <正>新营造学社沙龙由我国建筑工业化事业的见证人、亚洲混凝土协会工业化建筑体系委员会主席、我国大专学院混凝土及建筑制品专业缔造者之一的陈振基陈老创办，原名“建筑工业化沙龙”，后更名为“新营造学社沙龙”。陈老在离世前将沙龙委托给了住宅与房地产杂志社《新营造》编辑部，陈老的原话是：“沙龙有你们接班，我由衷地高兴，我不接触实际，开会也少，是个落后于时代的老人，希望你们新的一代能在行业中走得更快更好，希望你们办更多事，创出深圳的名牌。”对于沙龙的风格，陈老说，
SN 1006-6012
CN 44-1403/F
LA 中文;
DS CNKI
IS 08

RT Journal Article
SR 1
A1 张妮丽;晏峥;
AD 湖南三一工业职业技术学院建筑工业学院;湖南乔口建设有限公司;
T1 智能建造专业教师教学能力的提升途径
JF 长沙大学学报
YR 2023
IS 02
vo 37
OP 109-112
K1 智能建造专业;教学能力;实践能力;创新研究能力
 Intelligent Construction specialty;teaching ability;practical ability;innovative research ability

AB 建筑工业化是建筑业的长期任务，进入新时代，建筑业需提升工业化水平，实现高质量发展。建筑智能建造是发展趋势，对应行业人才培养模式需要转型。针对智能建造背景下专业教师教学能力有所欠缺的现实情况，文章提出教师提升交叉学科知识学习能力、实践动手能力、创新能力、研究能力、沟通互动能力五种教学能力的具体实施途径，以提升智能建造专业教师培养与社会需求的匹配度，为智能建造专业培养具有全面影响力的高层次教学型教师提供借鉴。
SN 1008-4681
CN 43-1276/G4
LA 中文;
DS CNKI
IS 02

RT Journal Article
SR 1
A1 王凝;曾凡奎;高宇甲;杜广辉;胡兆文;黄华;
AD 西安工业大学建筑与工程学院;中建七局第四建筑有限公司;山东高速德建集团有限公司;
T1 超高层建筑顶升模架系统的优化设计及智能建造
JF 建筑科学与工程学报
YR 2023
IS 02
vo 40
OP 69-76
K1 拓扑优化设计;智能建造;SIMP插值模型法;超高层建筑顶升模架系统;钢框架结构
 topology optimization design;intelligent construction;SIMP interpolation model method;jacking formwork system for super high-rise building;steel frame structure

AB 为研究超高层建筑顶升模架系统优化设计与现场智能化施工的数字化融合，提高材料使用效率和结构合理性，以西安某超高层建筑中所使用的顶模钢框架结构为对象，采用SIMP插值模型法，约束次桁架悬挑端竖向位移，以减少顶模钢框架结构钢材用量为目标进行优化，依据优化结果对顶模钢框架结构进行设计。应用智能建造与建筑工业化协同发展的研究成果，以拓扑优化设计、系统化安装、智能化施工为实施框架，通过拓扑优化设计结合智能化控制操作等工具，实现基于智能建造的优化型顶模钢框架结构；系统梳理智能建造各阶段应用，利用施工管理平台，实现基于信息化模型的工程管控。结果表明：优化后顶模钢框架结构在满足约束条件情况下，在提升结构承载能力、刚度的同时，使钢框架自身重量减轻20%,降低了顶模钢框架结构用钢量，提升了钢材的使用效率，加强了拓扑优化设计与现场智能化施工的数字化融合，推动了智能化施工装备的施工应用。
SN 1673-2049
CN 61-1442/TU
LA 中文;
DS CNKI
IS 02
DO 10.19815/j.jace.2021.08028

RT Journal Article
SR 1
A1 郑杰珂;陈耕;郑硕果;
AD 重庆市南川区土地整治中心;
T1 智能建造技术在工程管理上的应用——评《BIM理论与工程应用》
JF 中国科技论文
YR 2023
IS 03
vo 18
OP 370
K1 建造技术;《BIM理论与工程应用》;BIM;
 

AB <正>在我国经济建设飞速发展的时代，建筑建造业也得到迅速发展，实践证明，建造行业实力的增强对我国国民经济增长有着重要的贡献。放眼世界，我国与建筑强国在资源消耗、安全隐患、经济效益、环境污染等方面具有明显的差距，建造技术的革命迫在眉睫。智能时代的到来，为智能建造技术在工程管理中的应用创造了时代契机，标志着智能建造技术在工程管理上应用时代的到来。智能技术与工程管理技术的融合是时代发展背景下的新兴学科和新兴技术，
SN 2095-2783
CN 10-1033/N
LA 中文;
DS CNKI
IS 03

RT Journal Article
SR 1
A1 王波;陈家任;廖方伟;敖仪斌;
AD 西南科技大学土木工程与建筑学院;中国科学技术大学管理学院;成都理工大学环境与土木工程学院;
T1 智能建造背景下建筑业绿色低碳转型的路径与政策
JF 科技导报
YR 2023
IS 05
vo 41
OP 60-68
K1 建筑业;智能建造;绿色低碳转型
 construction industry;intelligent construction;green and low-carbon transformation

AB 建筑业是国民经济的重要支柱产业，又是高碳排放十分严重的产业，实现建筑业绿色低碳转型，迫切需要智能建造与建筑技术深度融合。基于“双碳”目标对建筑业绿色发展的现实要求，分析了国外主要发达国家建筑业低碳发展经验和中国建筑业低碳发展趋势，结合智能建造为建筑业绿色低碳转型带来的重要机遇，从建筑设计、建材生产、建筑施工、智慧运营等4个维度提出了智能建造背景下建筑业绿色低碳转型的路径，从加强顶层制度设计、健全配套政策体系、加快企业创新发展和构建良性产业生态4个层面提出了智能建造背景下建筑业绿色低碳转型的政策建议。
SN 1000-7857
CN 11-1421/N
LA 中文;
DS CNKI
IS 05

RT Journal Article
SR 1
A1 汪茵;高平;王昆;
AD 浙江建设职业技术学院工程造价学院;东北财经大学投资工程管理学院;
T1 基于知识图谱的国内智能建造与建筑工业化研究文献计量分析
JF 项目管理技术
YR 2023
IS 03
vo 21
OP 100-107
K1 智能建造;建筑工业化;知识图谱;CiteSpace;文献计量
 

AB 智能建造与建筑工业化作为一种新兴的工程建设方式和建筑业发展模式，目前已成为行业热点。为探析我国智能建造与建筑工业化的研究现状，明确研究热点和趋势，以2003—2022年中国知网(CNKI)相关文献为研究对象，基于知识图谱理论，采用文献计量分析工具CiteSpace,对该主题研究近况、研究热点和研究趋势进行可视化分析。研究表明：智能建造与建筑工业化整体发文呈上升趋势；从事相关研究的机构集中、作者分散；研究热点与趋势属于政策与实践推动型，围绕信息化、建筑工业化与装配式、智能建造展开。基于研究结果，对国内智能建造与建筑工业化研究提出建议。
SN 1672-4313
CN 11-5007/T
LA 中文;
DS CNKI
IS 03

RT Journal Article
SR 1
A1 洪琦;聂琳;刘家成;
AD 深圳市特区建工科工集团建设有限公司;
T1 BIM技术与装配式建造技术融合发展研究
JF 工程技术研究
YR 2023
IS 05
vo 8
OP 213-215
K1 装配式建造技术;BIM技术;融合发展;智能建造
 prefabricated construction technology;BIM technology;integrated development;intelligent construction

AB 在大数据时代背景下，装配式建筑与信息技术融合发展逐渐成为建筑行业发展主流方向。基于此，文章首先阐述BIM技术与装配式建造技术融合的作用，然后分析两者融合发展现状，最后结合多年实践经验和思考提出促进BIM技术与装配式建造技术融合发展的具体策略，即要健全技术标准，完善建筑行业规则体系；制定BIM标准，优化装配式建筑设计全过程；加强后勤管理，实现成本预算精细化管理，以期推动建筑行业向智能建造方向发展。
SN 2096-2789
CN 44-1727/N
LA 中文;
DS CNKI
IS 05
DO 10.19537/j.cnki.2096-2789.2023.05.067

RT Journal Article
SR 1
A1 刘伟;韩璐遥;王永祥;黄晓慧;邱雯暄;
AD 华东交通大学;
T1 智能建造趋势下工程管理专业应用型创新人才培养体系综合评价研究
JF 创新创业理论研究与实践
YR 2023
IS 05
vo 6
OP 21-24+38
K1 应用型创新人才;综合评价;智能建造;工程管理;粒子算法;模糊层次分析法
 Applied innovative talents;Comprehensive evaluation;Intelligent construction;Project management;Particle algorithm;Fuzzy analytical hierarchy process

AB 近年来，随着科技的不断进步,智能建造技术得到迅猛发展。为了实现建筑行业高质量发展,对工程管理专业应用型创新人才的培养体系进行综合评价，是提高人才培养质量的有力手段,也是保障应用型专业建设与发展的关键所在。目前，对这一新型人才能力的培养体系还缺乏系统全面的认识和评估,在实际运行过程中还存在一些问题，严重制约着人才培养质量的提高,难以实现培养目标,无法满足社会需求。该文运用层次分析法和模糊层次分析法，构建了工程管理专业人才培养体系的综合评价指标体系,将改进粒子算法运用到各项指标权重的优化计算中，以期对应用型创新人才培养质量的提升起到一定的参考借鉴作用。
SN 2096-5206
CN 23-1604/G4
LA 中文;
DS CNKI
IS 05

RT Journal Article
SR 1
A1 唐彬;赵能;谢凯;王逸洋;
AD 安徽理工大学土木建筑学院;安徽建筑大学建筑结构与地下工程安徽省重点实验室;
T1 需求导向的智能建造专业课程体系与培养方案建设
JF 科技资讯
YR 2023
IS 05
vo 21
OP 177-180+196
K1 需求导向;智能建造;课程体系;实践教学
 Demand-oriented;Intelligent construction;Curriculum system;Practice teaching

AB 面对未来建筑领域带来的新挑战，智能建造专业应运而生，迫切急需培养一大批智能建造专业人才，但是传统的课程体系和培养方案已经不能满足智能建造专业学生的培养需求。该文在分析当前智能建造发展现状的基础上，针对智能建造行业发展在智慧工地、项目信息管理系统、人工智能技术、VR技术、三维扫描技术、建筑机器人等方面的需求，开展产学研结合的专业课程体系与培养方案建设，为智能建造专业未来发展提供了思路。
SN 1672-3791
CN 11-5042/N
LA 中文;
DS CNKI
IS 05
DO 10.16661/j.cnki.1672-3791.2204-5042-1506

RT Journal Article
SR 1
A1 李欣洳;胡亚婕;刘馨;谢丹凤;
AD 山东理工大学建筑工程学院;
T1 基于数字孪生技术下的智慧工地架构应用研究——以瑾晖实验小学项目为例
JF 福建建筑
YR 2023
IS 03
OP 127-130
K1 BIM;数字孪生;智慧工地;智能设备;智能建造
 BIM;Digital twinning;Smart construction site;Intelligent equipment;Intelligent construction

AB 随着建筑工业化和智能化建设的快速发展，在加速建筑业的转型升级，推动建筑业的高质量发展的过程中，智慧工地发挥着不可替代的作用。为此从数字孪生技术的发展现状和趋势及数字孪生技术对智慧工地实现的帮助入手，梳理当前环境下建筑业发展方向及智慧工地的架构方案，分析探讨以数字孪生实现智慧工地的核心技术——BIM及多项前沿技术，对如何利用数字孪生技术实现智慧工地的架构进行归纳总结。通过对工程建设的可视化、动态管理和综合应用模式的推广，促进工程管理的协同化、智能化和数字化管理，从而提高工程管理的效能。
SN 1004-6135
CN 35-1120/TU
LA 中文;
DS CNKI
IS 03

RT Journal Article
SR 1
A1 赵学问;肖成安;
AD 广东工程职业技术学院;
T1 智能建造背景下装配式混凝土建筑PC构件编码研究
JF 工程技术研究
YR 2023
IS 04
vo 8
OP 18-20
K1 装配式建筑;混凝土;PC构件;编码
 prefabricated building;concrete;PC component;coding

AB 文章基于建筑业向智能建造转型升级对装配式混凝土建筑PC构件编码的优化需求，通过分析PC构件的类型和编码现状，梳理PC构件编码的信息内容和基本的编码要求，进而提出了由项目码、类别码和属性码构成的编码结构，并分析了其应用路径，以满足智能建造生产方式的需要。
SN 2096-2789
CN 44-1727/N
LA 中文;
DS CNKI
IS 04
DO 10.19537/j.cnki.2096-2789.2023.04.006

RT Journal Article
SR 1
A1 刘新钊;曾凡奎;张健华;
AD 西安工业大学建筑工程学院;西安市军民两用土木工程测试技术与毁损分析重点实验室;陕西泰博智能化建筑工程系统有限公司;
T1 超高层建筑智能建造机关键系统设计及仿真分析
JF 西安工业大学学报
YR 2023
IS 01
vo 43
OP 23-31+40
K1 超高层建筑;智能建造机;核心筒;钢桁架平台
 super high-rise buildings;intelligent construction machine;core tube;steel truss platform

AB 为了加快超高层建筑核心筒墙体的建造效率，文中设计出了一种符合核心筒结构特点的少支点智能建造机，对设计出的智能建造机在施工、顶升和爬升阶段下进行仿真分析。仿真结果表明：智能建造机在施工、顶升和爬升三种阶段下应力较大的构件主要集中在一级桁架与支撑立柱的连接处、一级桁架的斜腹杆和支撑立柱的斜腹杆，最大应力值为247.78 N·mm~(-2)(<305 N·mm~(-2)),构件变形最大处位于钢桁架平台西北和东南区域的最外圈三级桁架处，最大竖向位移为42.81 mm(<L/400=50.21 mm),各个构件的强度与刚度均符合钢结构设计标准，结构整体安全可靠。
SN 1673-9965
CN 61-1458/N
LA 中文;
DS CNKI
IS 01
DO 10.16185/j.jxatu.edu.cn.2023.01.202

RT Journal Article
SR 1
A1 王祥;李洋;周子淇;吕雪源;袁烽;陈蕾;
AD 同济大学建筑与城市规划学院;天津大学建筑学院;中国建筑一局(集团)有限公司;中国建筑一局(集团)有限公司工程研究院;
T1 面向再建造的智能建造技术探索——“冰立方”冰水转换结构一体化数字设计与建造策略研究
JF 建筑技艺
YR 2023
IS 02
vo 29
OP 74-79
K1 再建造;预制装配式建筑;全生命周期;智能建造技术;BIM系统
 reconstruction;prefabricated building;full life cycle;intelligent construction technology;BIM system

AB 以北京2022年冬奥会“水立方”中用于冬夏场景快速转换的装配式钢结构为例,对可拆卸、可更新、可再造的快速装配体系在建筑结构设计、全生命周期管理、现场施工技术组织中的数字技术应用进行讨论,归纳装配式建筑在未来潜在的设计创新和施工技术革新可能。
SN 1674-6635
CN 11-5792/TU
LA 中文;
DS CNKI
IS 02
DO 10.19953/j.at.2023.02.014

RT Journal Article
SR 1
A1 姜劲松;
AD 南京中医药大学基本建设处;
T1 智能建造背景下基于BIM技术的高校基建项目管理初探
JF 现代城市研究
YR 2023
IS 02
OP 60-63
K1 智能建造;BIM技术;高校基建;管理模式
 intelligent construction;BIM technology;university infrastructure;management model

AB 随着经济的快速发展，高校基建项目开始向多元化、高质量、高科技方向发展。高校基建项目管理具有单位多、资源分散、功能多样、资金特殊、协同管理难等特点，文章介绍了现阶段高校基建项目管理现状和存在的问题，以智能建造理念为背景，分析了BIM技术在高校基建项目管理中应用的可行性，并以实际工程项目为例，详细介绍了BIM技术在基建项目中的应用，为BIM技术在高校基建工程管理中的应用提供了理论基础和工程借鉴。
SN 1009-6000
CN 32-1612/TU
LA 中文;
DS CNKI
IS 02

RT Journal Article
SR 1
A1 邓秋菊;
AD 三亚理工职业学院;
T1 海南省高职院校建筑工程专业设置方向研究
JF 住宅与房地产
YR 2023
IS 05
OP 238-240
K1 建筑工程;专业设置;智能建造;人才培养
 

AB 文章基于海南省自贸港建设背景，通过分析建筑行业大环境和海南省高职院校建筑工程专业设置现状，从建筑信息模型技术应用、装配式施工和智能建造与机器人应用三个方面研究了海南省高职院校建筑工程专业设置的方向，旨在为海南省建筑行业输送更专业对口的人才。
SN 1006-6012
CN 44-1403/F
LA 中文;
DS CNKI
IS 05

RT Journal Article
SR 1
A1 李海周;
AD 中铁十八局集团有限公司;
T1 基于BIM的免示教焊接机器人在钢结构智能建造中的应用
JF 施工技术(中英文)
YR 2023
IS 05
vo 52
OP 36-40
K1 钢结构;智能建造;机器人;焊接;建筑信息模型;激光定位
 steel structures;intelligent construction;robot;welding;building information modeling(BIM);laser positioning

AB 针对传统焊接机器人在复杂焊接工况条件下焊接生产的局限性，对基于BIM的免示教焊接机器人进行研究，采用BIM构造三维虚拟环境，通过数值仿真对机器人焊接路径进行合理规划，并融合激光定位技术对焊接路径进行跟踪和偏差补偿。在雄安新区容西片区配套市政基础设施及给排水设施(一期)项目、上跨南水北调天津干线1～40m钢桁架拱桥建造工程中，对免示教焊接机器人在复杂焊接工况条件下的应用进行研究。结果表明，基于BIM的免示教焊接机器人可有效规避常规焊接机器人示教编程繁琐的不足，加快焊接施工进度，保证焊接成品质量。
SN 2097-0897
CN 10-1768/TU
LA 中文;
DS CNKI
IS 05
LK https://kns.cnki.net/kcms/detail/10.1768.tu.20230206.1845.001.html

RT Journal Article
SR 1
A1 张广平;
AD 吉林建筑大学;
T1 应用型本科高校智能建造专业建设研究
JF 绿色建造与智能建筑
YR 2023
IS 02
OP 52-56
K1 智能建造;应用型本科;专业建设;产教融合
 intelligent construction;applied undergraduate;professional construction;integration of industry and education

AB 为实现服务创新和驱动发展,应用型本科高校变革土木工程等传统专业,开设智能建造课程或专业。通过产教融合、协同育人、数字建造和互联网平台建设等方式与方法,该类高校构建出新的专业人才培养方案、课程体系和专业建设标准,实现了理论研究拓展以及教学工作创新,确立了专业建设的新模式。
SN 2097-2253
CN 10-1865/TU
LA 中文;
DS CNKI
IS 02

RT Journal Article
SR 1
A1 孙庆霞;于庆华;
AD 山东城市建设职业学院;
T1 高职智能建造技术专业“岗课赛证融通”人才培养模式构建与研究
JF 理财
YR 2023
IS 02
OP 99-101
K1 人才培养模式;构建与研究;建造技术;
 

AB <正>以BIM技术为主线，构建“宽基础、精技能、融交叉”课程体系。在厘清现有教学资源、认真研究行（企）业标准的基础上，及时将新技术、新工艺、新规范纳入教学标准和内容中，重构智能建造技术课程体系，实现书证融通，最终使学生能够具有数字化设计能力、构件工业化制作能力、智能化施工与管理能力。针对市场人才需求，鼓励学生获取多种职业技能等级证书，拓展就业、创业技能。以构建智能建造技术专业的信息化课程体系为基础，
SN 1673-1107
CN 41-1370/F
LA 中文;
DS CNKI
IS 02

RT Journal Article
SR 1
A1 贺俊红;
AD 山西应用科技学院;
T1 装配式建筑智能建造全过程管理研究
JF 建筑与预算
YR 2023
IS 01
OP 35-37
K1 装配式建筑;智能建造;全过程管理
 

AB 随着现代科学技术的快速发展，建筑行业越来越注重数据信息的收集、分析、共享和交叉应用。在装配式建筑建设全过程中，做好智能建造全过程管理工作十分关键，应从整体上推动现代建筑技术的变革和智能建造管理质量。为此，本文基于BIM技术，针对装配式建筑的智能化建造全过程管理进行了探讨，并提出相应的优化策略，旨在为我国的高品质装配式建筑的发展提出一些参考。
SN 1673-0402
CN 21-1286/TU
LA 中文;
DS CNKI
IS 01
DO 10.13993/j.cnki.jzyys.2023.01.012

RT Journal Article
SR 1
A1 张羽;
T1 三一SPCS装配式建筑智能建造的探索与实践
JF 中国建筑装饰装修
YR 2023
IS 02
OP 6-9
K1 建筑智能;
 

AB <正>各位领导、来宾,大家上午好！很荣幸能够有这样的一个机会,通过海南建博会的平台跟大家分享“三一筑工”正在做的关于建筑工业化方面的相关探索与实践。三一筑工源自三一集团。三一集团成立与1986年,经过三十年的发展,已成为中国工程制造行业的领军企业,并跻身于世界的工程机械制造的前三甲。
SN 1672-2167
CN 11-4803/Z
LA 中文;
DS CNKI
IS 02

RT Journal Article
SR 1
A1 谭正清;夏念恩;雷存铸;
AD 黄冈职业技术学院;
T1 高职院校建工专业BIM技术人才培养研究——以黄冈职业技术学院BIM技术人才培养为例
JF 福建建材
YR 2023
IS 01
OP 104-106
K1 战略决策;智能建造;建筑信息模型(BIM)技术;人才培养
 

AB 建筑行业对智能建造技术人才需求迫在眉睫，BIM技术人才培养成为各建筑类高职院校人才培养的核心。以黄冈职业技术学院建筑工程技术专业BIM技术人才培养为例，从建筑工程技术专业BIM技术人才培养实施特色和创新两个方面进行了探索和研究，并提出了在人才培养过程中，还需要继续强化提升教学质量，加强与行业对接。
SN 1004-4728
CN 35-1107/TU
LA 中文;
DS CNKI
IS 01

RT Journal Article
SR 1
A1 袁瑞鑫;梁川红;文文;籍成科;
AD 山东外事职业大学;
T1 数字经济下的工程造价专业“三化”创新创业研究
JF 福建建材
YR 2023
IS 01
OP 112-114
K1 智能信息化;工程造价;智能建造;创新创业
 

AB 在数字经济背景下，立足于专业特点，对工程造价专业进行智能信息化方向改革,搭建了一个以高等职业教育为主体,全面而又适合信息智能化发展的多维立体化工程造价人才培养体系；并以新型智能建造教学平台为基础，依托学科特点和专业优势，将数字化技术契合融入信息化建模、智能建造、创新创业课程教学中去。
SN 1004-4728
CN 35-1107/TU
LA 中文;
DS CNKI
IS 01

RT Journal Article
SR 1
A1 成佳明;靳慧;郑子健;蒋朗坤;罗琴丽;董凯;周军红;陈小飞;
AD 东南大学土木工程学院;东南大学江苏省工程力学分析重点实验室;中建科工集团江苏公司;中建钢构江苏有限公司;
T1 基于机器视觉的施工现场钢结构焊缝坡口识别
JF 东南大学学报(自然科学版)
YR 2023
IS 01
vo 53
OP 86-93
K1 智能建造;机器视觉;图像处理;焊缝识别;误差分析
 intelligent construction;machine vision;image processing;welding seam recognition;error analysis

AB 基于线结构光视觉传感技术建立了一种适用于施工现场钢结构焊缝坡口识别方法.以南京某超高层建筑钢结构为工程背景，首先设计开发了适用于施工现场的图像采集装置，通过识别算法从采集图像中截取结构光线条感兴趣区域图像；其次，提出了基于分组教学优化算法-大津法(GTO-Otsu)的图像局部阈值分割方法，实现了结构光线条与背景的有效分割；然后，构建了线性结构元素用于修复结构光线条断裂区域；最后，通过比较相邻像素点的灰度和与一阶差分值的方法提取了结构光线条中心线及特征点坐标，并建立了像素转化方法，完成特征点像素坐标的转换，实现坡口几何尺寸测量.3组施工现场钢结构焊缝坡口图像处理和识别结果表明了该方法的准确性与适用性.
SN 1001-0505
CN 32-1178/N
LA 中文;
DS CNKI
IS 01

RT Journal Article
SR 1
A1 孙庆巍;高辉;张童;张霓;
AD 辽宁工程技术大学土木工程学院;
T1 新工科背景下智能建造专业课程体系研究与构建
JF 高教学刊
YR 2023
IS 02
vo 9
OP 118-121
K1 智能建造;新工科;培养目标;毕业要求;课程体系
 intelligent construction;emerging engineering education;training objectives;requirements for graduation;curriculum system

AB 智能建造专业的开设是国家为了迎合传统建筑行业进行转型升级而实施的重要举措，如何有效开展智能建造专业的人才培养是目前的热点研究问题。合理的课程体系是有效支撑学生培养目标和毕业要求达成的重要基础，该文探讨智能建造专业人才培养目标和毕业要求的内涵，并在此基础上阐述智能建造专业课程体系的设置原则，构建智能建造专业的完整课程体系，为智能建造专业的建设和人才培养提供参考建议。
SN 2096-000X
CN 23-1593/G4
LA 中文;
DS CNKI
IS 02
DO 10.19980/j.CN23-1593/G4.2023.02.029

RT Journal Article
SR 1
A1 张栋樑;王永志;廖少明;陆业宁;
AD 中国建设基础设施有限公司;同济大学土木工程学院;
T1 土木建筑数字孪生建造技术研究进展
JF 施工技术(中英文)
OP 1-14
K1 数字孪生;土木建造;孪生模型;文献索引
 digital twin;civil construction;twin models;literature index

AB 数字孪生在土木建造领域尚未有充分理解，数字孪生模型构建尚处于探索阶段。从文献检索角度对数字孪生研究热度进行梳理，分析目前国内国际中的数字孪生进展。概述数字孪生概念与数字孪生的6种概念模型，同时对在土木工程建造领域中的具体实践方式、架构模型、应用价值进行总结，最后提出数字孪生亟待解决的问题，即异构数据融合问题、数字孪生尺度问题、颗粒度保真度于计算复杂度间的矛盾，孪生系统与真实系统间的系统演进。
SN 2097-0897
CN 10-1768/TU
LA 中文
DS CNKI
LK https://kns.cnki.net/kcms/detail/10.1768.tu.20230113.0935.002.html

RT Journal Article
SR 1
A1 于轩伟;汤磊;吴华洲;陈港;
AD 中建科工集团有限公司;深圳市极智数字科技有限公司;
T1 基于EPC的某中学新建工程的BIM施工应用
JF 广东土木与建筑
YR 2023
IS 01
vo 30
OP 12-15
K1 EPC;BIM技术;数字化;智能建造;数字底座
 EPC;BIM technology;digitization;intelligent construction;digital base

AB 重点介绍深圳市某中学在施工过程中的BIM应用，本工程为新建工程，属于EPC项目，工作任务重、工期紧，施工管理难度大，在施工过程中的不可预见性、随意性较大，引入BIM技术可对施工技术进行优化，同时加强现场管理能力，在施工工期紧张的情况下解决专业多、技术管理困难等一系列影响施工进度的问题，同时积累BIM技术在学校项目中的应用经验，形成在EPC模式下学校类项目数字化应用标杆[1]，为智能建造打造数字底座。
SN 1671-4563
CN 44-1386/TU
LA 中文;
DS CNKI
IS 01
DO 10.19731/j.gdtmyjz.2023.01.004

RT Journal Article
SR 1
A1 陆长松;
AD 深圳市华城建筑科技有限公司;
T1 关于智能建造BIM技术的应用探索
JF 住宅与房地产
YR 2023
IS 02
OP 58-64
K1 智能建造;BIM技术
 

AB 智能建造是指在建造过程中充分利用物联网、大数据、BIM等智能技术和智能化系统，提高建造过程的智能化水平，减少对人的依赖，达到安全建造的目的，提高建筑的性价比和可靠性。随着建设项目的规模不断扩大和复杂度不断提高，技术难度和管理要求也日益增加，在数字化、智能化技术快速发展的背景下，BIM技术应用已成为智能建造的重要技术手段。
SN 1006-6012
CN 44-1403/F
LA 中文;
DS CNKI
IS 02

RT Journal Article
SR 1
A1 孙宁;
AD 商丘师范学院建筑工程学院;
T1 面向智能建造的虚拟仿真教学改革——以《土木工程施工》为例
JF 砖瓦
YR 2023
IS 01
OP 172-174+177
K1 土木工程施工;智能建造;虚拟仿真
 

AB 以《土木工程施工》课程为例，结合新形势下人才培养的新要求，优化课程内容，重塑教学环节，探讨利用虚拟仿真技术拓展课堂教学及实践教学的深度和广度，提高学生学习的自主性和主动性，改善土木工程人才的培养质量。
SN 1001-6945
CN 61-1145/TU
LA 中文;
DS CNKI
IS 01
DO 10.16001/j.cnki.1001-6945.2023.01.050

RT Journal Article
SR 1
A1 庄一舟;林心蓓;孙博;
AD 浙江工业大学;
T1 新基建在土木工程学科中的定位及新专业建设研究
JF 黑龙江教育(高教研究与评估)
YR 2023
IS 01
OP 16-19
K1 新基建;土木工程;智能建造;人才培养
 

AB 近年来，随着科技的进步，新型基础设施建设得到了快速发展，新基建贯彻了智慧经济时代的新发展理念，吸收了新科技革命成果，具有极大的创新性与系统性。在新基建背景下智能建造专业应运而生。文章介绍了智能建造专业的学科背景与培养目标，并根据国内外高校土木工程学科调研情况，提出了智能建造专业人才培养建议。
SN 1002-4107
CN 23-1064/G4
LA 中文;
DS CNKI
IS 01

RT Journal Article
SR 1
A1 李国建;宫长义;施明哲;李真真;
AD 苏州思萃融合基建技术研究所有限公司;中亿丰建设集团股份有限公司;中亿丰控股集团有限公司;
T1 智能建造开启建筑行业新机遇
JF 江苏建筑
YR 2022
IS 06
OP 4-7+21
K1 智能建造;建筑产业互联网;理论框架;总承包企业
 intelligent construction;constructionindustry internet;theoretical framework;general contract enterprise

AB 近年来，随着建筑行业持续转型升级，智能建造成为推动建筑业高质量发展的重要抓手。文章结合我国建筑业发展现状，分析了智能建造的技术特征，系统论述了智能建造在项目、产业互联网视角下的理论框架，在此基础上，提出了总承包企业发展智能建造的三条主线。同时指出了目前我国智能建造发展过程中面临的困境，并给出相关建议，为我国智能建造的发展提供一定的参考。
SN 1005-6270
CN 32-1195/TU
LA 中文;
DS CNKI
IS 06

RT Journal Article
SR 1
A1 贾宁;
AD 中建科技集团有限公司;
T1 推动智能建造与建筑工业化协同发展  打造产业新动能
JF 中国建设信息化
YR 2022
IS 24
OP 22-25
K1 协同发展;新动能;建筑工业化;
 

AB <正>推行智能建造与建筑工业化协同发展是绿色建造的有效技术保障，在这种新型建造方式中，以“绿色、智慧、工业化”为特征，能更好地实现建筑生命周期“品质提升，安全保障，节能环保，效率提升”的目标，其落脚点体现在绿色建造、智慧建造和建筑工业化。在新时期国家大力发展新型建造方式的政策背景下，智能建造成为支撑新型建造方式改革的重要支撑。智能建造是在工业化建造和数字化建造的基础上，通过信息技术与建造技术的深度融合，结合先进的精益建造理论方法，推动工程项目的全过程、
SN 2096-0824
CN 10-1357/TU
LA 中文;
DS CNKI
IS 24

RT Journal Article
SR 1
A1 范云翠;李昕浩;
AD 吉林建筑大学;
T1 智能建造背景下建筑施工企业转型发展研究
JF 建筑经济
YR 2022
IS S2
vo 43
OP 368-371
K1 智能建造;施工企业;转型发展
 intelligent construction;construction enterprises;transformation and development

AB 随着全球化进程的不断加快，建筑施工企业正面临转型升级的关键时期。本文以智能建造作为施工企业转型发展的重要方向，将施工运行流程分为前中后三个重要阶段并以此为发展框架，提出并总结不同阶段下的工作内容与技术手段，针对不同阶段提出相应的发展路径。
SN 1002-851X
CN 11-1326/F
LA 中文;
DS CNKI
IS S2
DO 10.14181/j.cnki.1002-851x.2022S2368

RT Journal Article
SR 1
A1 吴荣兴;周莉莉;张青艳;郑东;
AD 宁波职业技术学院建筑工程学院;
T1 智能建造背景下的现代学徒制人才培养分析
JF 安徽建筑
YR 2022
IS 12
vo 29
OP 186-187
K1 现代学徒制;人才培养;课程体系;智能建造
 

AB 现代学徒制人才培养是满足建筑业向智能建造转型发展的人才需求的必然方式之一。以宁波职业技术学院建筑工程学院现代学徒制智能建造人才培养为例，从完善相关管理机构和制度、建设高素质智能建造师资队伍、构建符合新技术特色的课程体系、搭建满足需求的校内外实训平台等四个方面进行了分析。提出了校企合作成立相关管理机构和制度、提升教师的智能建造相关技能、以工作任务为出发点构建相关课程体系、设立校外实训基地等方法提高建筑类智能建造现代学徒制人才培养质量，可以为高职院校的建筑类专业开展现代学徒制培养提供理论和实践指导。
SN 1007-7359
CN 34-1124/TU
LA 中文;
DS CNKI
IS 12
DO 10.16330/j.cnki.1007-7359.2022.12.077

RT Journal Article
SR 1
A1 张超;
AD 安徽省城市综合设计研究院有限公司;
T1 基于BIM技术在智能建造设计中的实施要点
JF 智慧中国
YR 2022
IS 12
OP 70-71
K1 BIM技术;智能建造;建筑设计;实施要点
 

AB 随着我国经济的高速发展以及新型城镇化建设的积极推进，各省市建筑项目数量与规模不断扩大，整体建筑行业走势良好。时至今日，房屋建筑单一性的使用功能与审美价值已经无法满足我国居民的实际需求，智能化、多元化、综合型的智能建造工程将成为建筑领域在未来社会中的主流发展趋势。
SN 2096-0999
CN 10-1370/N
LA 中文;
DS CNKI
IS 12

RT Journal Article
SR 1
A1 孔晓璇;卢海峰;刘重羊;吴志军;
AD 武汉大学土木建筑工程学院;
T1 “新工科”背景下高校智能建造实验室建设探索
JF 实验室研究与探索
YR 2022
IS 12
vo 41
OP 281-285+308
K1 智能建造;新工科;实验室建设;人才培养
 smart construction;new engineering;laboratory construction;cultivation talents

AB 智能建造是建筑行业“数字化、工业化、绿色化”发展和转型升级的必然趋势，建造业信息化和智能化转型推动了工程建造活动中生产要素、生产力和生产关系升级，作为对变革进程影响最大的高等教育也面临新技术、新产业、新业态和新模式的重大挑战。通过对新工科教育理念和建筑行业人才新需求的分析，阐明了在以信息化和智能化为特征的建筑产业转型背景下，面向国家战略需求建设增设智能建造专业的必要性与迫切性，探讨了智能建造专业人才培养模式和课程体系的构建，利用多媒体、互联网、虚拟现实和人机交互等技术，结合实际工程案例数据，提出智能建造实验室建设特色与方案，探索培养学生综合实践能力和创新能力的实验教学模式，对其他专业的创新型工程科技人才培养具有一定的借鉴和参考意义。
SN 1006-7167
CN 31-1707/T
LA 中文;
DS CNKI
IS 12
DO 10.19927/j.cnki.syyt.2022.12.054

RT Journal Article
SR 1
A1 贾鹏;甄强;乔磊;于晓晴;邱明月;刘孚;
AD 中建一局集团第五建筑有限公司;
T1 施工现场室内定位方案选型研究
JF 城市建筑空间
YR 2022
IS S2
vo 29
OP 700-702
K1 室内定位;智能建造;施工现场;无线通信
 

AB 当前智能建造技术在施工生产管理活动中被广泛应用，室内定位技术正在成为决定智能建造技术应用效果的关键技术之一。在学术研究和行业应用中，已经有多项室内定位技术，如计算机视觉技术、无线通信技术、可见光技术、地磁匹配技术等，考虑到施工现场的复杂性、推广难度等因素，在施工管理活动中更倾向以无线通信技术为基础的室内定位系统，然而此系统也包含诸如WIFI、蓝牙、UWB等多种解决方案。此次以施工现场室内定位需求分析和解决方案评价分析为依托，对施工现场的基于无线通信技术的室内定位的技术方案选型给出建议，服务施工生产管理活动中智能建造技术的应用。
SN 2097-1141
CN 10-1813/TU
LA 中文;
DS CNKI
IS S2

RT Journal Article
SR 1
A1 宫仁;
T1 住房和城乡建设部选定智能建造试点城市北京等24个城市入选
JF 建筑工人
YR 2022
IS 12
vo 43
OP 55
K1 住房和城乡建设部;
 

AB <正>为深入贯彻党的二十大精神，着力推动建筑业高质量发展，积极融入和服务新发展格局，按照《国民经济和社会发展第十四个五年规划和2035年远景目标纲要》关于发展智能建造的部署要求，住房和城乡建设部近日印发通知，选取北京市等24个城市开展智能建造试点，积极探索建筑业转型发展的新路径。试点自公布之日开始，为期3年。试点的主攻方向是以科技创新为支撑，促进建筑业与数字经济深度融合，
SN 1002-3232
CN 11-2252/TU
LA 中文;
DS CNKI
IS 12

RT Journal Article
SR 1
A1 李增辉;刘乃新;王天瑞;刘晓雯;
AD 上海建工集团股份有限公司;上海电科智能系统股份有限公司;同济大学道路与交通工程教育部重点实验室;
T1 智能建造在智慧工地应用探讨
JF 城市开发
YR 2022
IS 12
OP 78-80
K1 智慧工地;平台架构;施工安全;智能化
 

AB 为解决工地建设中的安全和管理问题，近年来智慧工地的建设在示范和规模化建设，大大提升了工地的信息化管理水平。本文根据智慧工地的现状和存在的不足，提出了一个基于深度学习的智慧工地平台架构，实现建造施工全过程的难点超前感知、信息全面覆盖，提升建造施工的现场安全能级及管理效率，为智慧工地推广和发展提供借鉴和参考。
SN 1002-3062
CN 11-2373/TU
LA 中文;
DS CNKI
IS 12

RT Journal Article
SR 1
A1 刘梅;董亚勋;王培军;衣振华;
AD 山东大学土建与水利学院;
T1 面向智能建造的1+X(BIM)专创融合教育模式研究
JF 高教学刊
YR 2022
IS S1
vo 8
OP 14-17
K1 智能建造;专创融合;1+X(BIM)技术;新工科;教育模式
 intelligent construction;professional and creative integration;1 +X(BIM) technology;New Engineering;educational model

AB 智能建造科技的进步推动着建筑领域全方面、多领域、多层次的融合发展。在新工科的背景下，土木工程对智能建造专业多学科交叉复合型人才的需求大大增加，对人才培养方式提出更高的要求，智能建造专业的教育教学模式面临着新的挑战。该文在建立传统土木工程课程体系与信息化课程体系之间的关系基础上，进行1+X(BIM)技术在多学科知识体系中的重构，提出加强校企合作、产教融合协同育人和共建多学科交叉1+X(BIM)综合实践平台的教育教学模式，以促进形成智能建造多元化人才培养结构，打造协同育人的人才培养环境。
SN 2096-000X
CN 23-1593/G4
LA 中文;
DS CNKI
IS S1
DO 10.19980/j.CN23-1593/G4.2022.S1.004

RT Journal Article
SR 1
A1 曹一;卜拉;
T1 智能建造
JF 农村·农业·农民(A版)
YR 2022
IS 12
OP 14
K1 
 

AB <正>加快推进科技创新，打造智能建造产业集群，培育具有关键核心技术和系统解决方案能力的骨干建筑企业，增强建筑企业国际竞争力……住房和城乡建设部不久前印发通知，选取北京、天津、重庆等24个城市开展为期3年的智能建造试点，积极探索建筑业转型发展的新路径。
SN 1003-6261
CN 41-1026/S
LA 中文;
DS CNKI
IS 12

RT Journal Article
SR 1
A1 王俊鹏;刘俊杰;张裕;刘占省;罗安家;卫红然;
AD 中铁建工集团有限公司;北京工业大学;
T1 中国人民大学通州校区学部楼项目智能建造技术
JF 施工技术(中英文)
YR 2022
IS 23
vo 51
OP 19-22
K1 学校;数字孪生;建筑信息模型;智能建造;绿色施工
 schools;digital twin;building information modeling(BIM);intelligent construction;green construction

AB 中国人民大学通州校区学部楼项目存在工期紧、施工场地有限、立体交叉作业多、管理协调难度大，地质复杂、深基坑工程开挖难度大、安全要求高，结构复杂、安装效率和精度不高等问题，且地下室管线布置复杂、空间净高压力大，针对以上重难点，通过BIM+AR技术可看到组装物件的虚拟正确位置，以保证质量。通过BIM+MR技术可进行三维数字化模拟，便于了解施工环境和流程。通过BIM+3D打印技术可实现建筑构件、节点的打印模拟演练。通过航拍点云扫描技术，可高精度、可视化地勘测地形地貌。利用施工质量监测机器人可检测结构腐蚀状态、放样定位、校核空间尺寸。基于数字孪生的绿色施工管理进行环境保护、资源节约、节能，可很大程度提高施工效率，保证施工质量，且强有力证明智能建造技术在施工中的重要性。
SN 2097-0897
CN 10-1768/TU
LA 中文;
DS CNKI
IS 23

RT Journal Article
SR 1
A1 刘承灵;张攀;董雁军;米宗宝;刘阳;
AD 中国建筑第四工程局有限公司;
T1 某装配式高层住宅项目智能建造技术研究
JF 砖瓦
YR 2022
IS 12
OP 45-47
K1 装配式;建筑工业化;智能建造;构件物联
 

AB 建筑工业化必将是未来建筑业的发展趋势，但现阶段受标准化、自动化程度不高的限制，其建造成本远高于传统纯现浇结构，除了从设计角度提高部品部件的标准化程度外，另一个促进建筑工业化健康发展的方向就是提高建造技术智能化水平，从而减少人力资源投入,加快作业效率,提高工程质量。《“十四五”建筑业发展规划》提出，将大力发展智能建造和装配式建筑，从而追求高速增长转向追求高质量发展。为此，以三一云城一期项目为例，进行装配式高层住宅项目智能建造技术的应用研究。
SN 1001-6945
CN 61-1145/TU
LA 中文;
DS CNKI
IS 12
DO 10.16001/j.cnki.1001-6945.2022.12.007

RT Journal Article
SR 1
A1 连翊含;
T1 新时代  新征程  新思想  新篇章  《绿色建造与智能建筑》全新启航——专访《绿色建造与智能建筑》杂志执行主编尤完
JF 绿色建造与智能建筑
YR 2022
IS 12
OP 4-6
K1 执行主编;《绿色建造与智能建筑》;绿色建造;
 

AB 2022年11月,《智能建筑》杂志正式更名为《绿色建造与智能建筑》,搭载着促进建筑业高质量发展首要任务的目标全新启航。25年来,《智能建筑》已经深深根植于行业同仁心底,在行业内形成广泛的影响力,此次更名对杂志来说既是历史发展机遇,也面临新时代的多重挑战。更名后的杂志将以怎样的面貌展现给绿色建造与智能建筑领域的同仁呢?本期高端访谈对话本刊执行主编尤完,携手读者进一步了解《绿色建造与智能建筑》未来发展的新愿景。
SN 2097-2253
CN 10-1865/TU
LA 中文;
DS CNKI
IS 12

RT Journal Article
SR 1
A1 张宝龙;
AD 青建集团股份公司;
T1 基于BIM+IOT技术的智能建造可视化平台的应用
JF 建筑安全
YR 2022
IS 12
vo 37
OP 25-30
K1 BIM;技术;IOT;技术;智慧工地;智能建造
 

AB 以青岛海洋科学与技术国家实验室西区四期智库大厦项目为例，介绍了基于BIM+IOT技术的智能建造可视化平台的应用情况，利用互联网技术、智能化系统、移动通讯、云计算等新技术，在BIM技术的基础上，实现了“一个管理平台主导，多个业务系统协同”的管理模式，推动了整个工程设计、施工、运维的管控、评估和优化过程。
SN 1004-552X
CN 51-1390/TU
LA 中文;
DS CNKI
IS 12

RT Journal Article
SR 1
A1 张紫红;高宁;王烘艳;卢辉;
AD 西安交通工程学院;
T1 新工科智能建造背景下建筑结构课程教学改革与研究
JF 中国新通信
YR 2022
IS 23
vo 24
OP 131-133
K1 智能建造;建筑结构;教学改革
 

AB 建筑行业对人才培养提出了新需求，本文从新工科智能建造大背景出发，阐述了当前建筑行业的发展趋势和建筑结构传统教学中的问题，并针对建筑结构课程教学目标与特点，提出了教学改革的重点，为建筑结构课程教学改革提供了一条新思路。
SN 1673-4866
CN 11-5402/TN
LA 中文;
DS CNKI
IS 23

RT Journal Article
SR 1
A1 肖绪文;
AD 中国工程院;中国建筑股份有限公司;
T1 智能建造：是什么、为什么、做什么、怎么做
JF 施工企业管理
YR 2022
IS 12
OP 29-31
K1 
 

AB <正>智能建造是通过计算机技术、网络技术、机械电子技术、建造技术与管理科学的交叉融合，促使建造及施工过程实现数字化设计、机器人主导或辅助施工的工程建造方式；智能建造应特别强调机器人代替人进行现场施工，从而改善建筑业作业形态，逐渐实现施工现场少人化，直至无人化施工。
SN 1001-9251
CN 11-2651/F
LA 中文;
DS CNKI
IS 12

RT Journal Article
SR 1
A1 肖绪文;
AD 中国工程院;
T1 BIM在智能建造中扮演什么角色
JF 施工企业管理
YR 2022
IS 12
OP 49
K1 BIM;
 

AB <正>BIM技术两大特征强力支撑智能建造高效实施。一是BIM技术的可视化特性，三维图形描述、图形引擎和平台开发以及建筑的三维空间描述，是支撑智能建造的基础工作，可实现建筑产品和建造过程的真实感表达。二是BIM模型可实现更加形象化的专业协同设计，
SN 1001-9251
CN 11-2651/F
LA 中文;
DS CNKI
IS 12

RT Journal Article
SR 1
A1 周绪红;胡佳豪;王禄锋;刘界鹏;程国忠;齐宏拓;黄学思;颜峰;
AD 重庆大学土木工程学院;重庆大学山地城镇建设与新技术教育部重点实验室;重庆重大建设工程质量检测有限公司;
T1 高层剪力墙结构多目标智能设计方法
JF 土木工程学报
OP 1-9
K1 高层剪力墙结构;智能设计;智能建模;多目标优化
 High-rise shear wall structure;Intelligent design;Intelligent modeling;Multi-objective optimization

AB 高层剪力墙结构智能设计包括智能建模和智能优化两个环节。目前智能建模环节缺乏梁自动化布置和荷载自动化布置；智能优化环节只考虑材料成本而未考虑施工的便捷性。此外，现有的智能设计方法均局限于单标准层的高层剪力墙结构。为此，本文提出了高层剪力墙结构多目标智能设计方法，包括多标准层高层剪力墙结构的智能建模和多目标优化。多标准层高层剪力墙结构智能建模包含剪力墙智能布置、梁自动化布置、板自动化布置和荷载自动化布置；以材料成本和施工便捷性为目标，采用分步优化策略和基于小生境技术的遗传算法对高层剪力墙结构进行多目标优化。通过实际工程算例对所提出的方法进行了验证，结果表明，所提出的高层剪力墙结构多目标智能设计方法稳定、可靠，可以较好地兼顾材料成本和施工的便捷性，并能显著缩短设计周期。
SN 1000-131X
CN 11-2120/TU
LA 中文
DS CNKI
LK https://kns.cnki.net/kcms/detail/11.2120.TU.20221128.1929.003.html
DO 10.15951/j.tmgcxb.22090962

RT Journal Article
SR 1
A1 三井;
T1 打造智能建造新引擎  探索转型升级新路径
JF 中国建设信息化
YR 2022
IS 22
OP 6
K1 新路径;新引擎;
 

AB <正>为大力发展智能建造，以科技创新推动建筑业转型发展，近日，住房和城乡建设部将北京、天津、重庆等24个城市列为智能建造试点城市，试点时间为期3年。试点将帮助各城市探索智能建造新业态，以科技创新为支撑，促进建筑业与数字经济深度融合，培育智能建造新产业新业态新模式，着力解决工程建设存在的生产方式粗放、劳动力紧缺、资源能源消耗大等突出问题，更好发挥建筑业对稳增长扩内需的重要支点作用。
SN 2096-0824
CN 10-1357/TU
LA 中文;
DS CNKI
IS 22

RT Journal Article
SR 1
A1 王凯;张延敬;孙森浩;
AD 天津城建大学;
T1 智能建造背景下工程项目管理成熟度评价指标体系构建
JF 项目管理评论
YR 2022
IS 06
OP 72-76
K1 项目管理成熟度;指标体系构建;
 

AB <正>智能建造背景下建立科学、合理、可测的工程项目管理成熟度评价指标体系，确保评价指标体系能够在工程项目全生命周期内进行定期评价和完善优化，为工程项目管理水平提供系统科学的评价工具，有利于完善智能化管理模式，进而提升工程项目管理水平。
SN 2096-0514
CN 31-2110/F
LA 中文;
DS CNKI
IS 06

RT Journal Article
SR 1
A1 蔡尚洋;吴金栩;张科;杨迎春;沈洪岳;
AD 荣华(青岛)建设科技有限公司;山东科技大学土木工程与建筑学院;
T1 装配式建筑公差分析研究
JF 施工技术(中英文)
YR 2022
IS 22
vo 51
OP 17-20
K1 装配式建筑;智能建造;建筑公差;钢筋套筒
 prefabricated buildings;intelligent construction;building tolerance;steel sleeve

AB 随着建筑工业化与智能建造不断推进，现有建筑公差体系已不能满足装配式建筑新时期高精度智能化发展的需求。基于此，通过分析装配式建筑尺寸公差本质与产生原因，阐述公差分析的重要性，提出装配式建筑公差分析原则与基本步骤，并以装配式钢筋套筒灌浆连接为例进行公差分析，最后就推动我国装配式建筑公差分析系统化发展提出具体建议。
SN 2097-0897
CN 10-1768/TU
LA 中文;
DS CNKI
IS 22

RT Journal Article
SR 1
A1 范克龙;
T1 节能降碳  智能建造  安徽大力发展绿色建筑装配式建筑
JF 建筑设计管理
YR 2022
IS 11
vo 39
OP 38
K1 降碳;安徽;
 

AB <正>近日，《安徽省建筑节能降碳行动计划》印发实施，在全省实施新建建筑能效提升行动、既有建筑运营降碳行动、建筑用能结构优化行动，大力发展绿色建筑、装配式建筑，优化建筑用能结构。到2025年，全省建筑能效较2020年提升30%。行动计划提出，促进建筑节能降碳，建立绿色建筑统一标识制度，开展“绿色工地”建设行动，推动全过程绿色建造，促进绿色建材规模化应用。
SN 1673-1093
CN 21-1311/TU
LA 中文;
DS CNKI
IS 11

RT Journal Article
SR 1
A1 罗庆志;余杰;庞道济;史灵玉;
AD 重庆建工住宅建设有限公司;
T1 基于绿色施工智能信息平台的建筑施工企业数字化转型实践
JF 重庆建筑
YR 2022
IS 11
vo 21
OP 9-12
K1 绿色施工;数字化;智能化;数字企业
 green construction;digitalization;intelligent;digital enterprise

AB 近年来，建筑行业面临资源成本上升、绿色环境要求限制等一系列挑战，积极应用建筑信息模型、大数据、物联网、云计算等新兴技术，搭建智能建造云平台体系，推动企业的数字化转型，是建筑企业数字经济发展新趋势。基于绿色施工智能信息的智能建造数据云平台，提出了以建筑项目业务为工作流、以云平台为核心、以数据挖掘为手段的云技术架构和一体化解决方案，在绿色施工智能现场、大数据项目成本分析与控制、绿色施工环境智能监测管理、基于互联网的动态业务信息管理等方面进行实践，有力推动了建筑企业数字化转型和智能化发展。
SN 1671-9107
CN 50-1150/U
LA 中文;
DS CNKI
IS 11

RT Journal Article
SR 1
A1 雷升祥;邹春华;丁正全;
AD 中国铁建股份有限公司;
T1 我国陆路交通基础设施智能建造思考
JF 铁道建筑技术
YR 2023
IS 01
OP 1-7+19
K1 陆路交通基础设施;智能建造;协同建模;技术路径;智能化提升
 land transportation infrastructure;intelligent construction;collaborative modeling;technical approach;intelligence promotion

AB 智能建造是建筑业高质量发展的方向。为实现我国2035年迈入智能建造世界强国的目标，针对我国陆路交通基础设施建设，基于智能建造现状，分析了目前面临的技术瓶颈；并结合其智能建造的特点，对我国陆路交通基础设施智能建造的研究技术路线、全寿命周期管理、实现路径等三大方面进行了深入思考、探索。通过对比全价值链协同建模、一体化建模两种智能建造研究技术路线，提出更符合现阶段实际技术与应用条件的智能建造研究技术路线；从智能勘察、智能设计、智能生产、智能物流、智能施工、智能运维等方面阐述了全寿命周期陆路交通基础设施智能建造技术，提出了各阶段研发重点；并从国家、行业、企业管理及技术研发等方面多角度提出了陆路交通基础设施智能建造实现路径。
SN 1009-4539
CN 11-3368/TU
LA 中文;
DS CNKI
IS 01
LK https://kns.cnki.net/kcms/detail/11.3368.TU.20221117.1124.004.html

RT Journal Article
SR 1
A1 张建平;林佳瑞;胡振中;王珩玮;
AD 清华大学土木工程系;清华大学深圳国际研究生院;清华控股有限公司;
T1 数字化驱动智能建造
JF 建筑技术
YR 2022
IS 11
vo 53
OP 1566-1571
K1 智能建造;数字化;智能BIM;工程项目
 intelligent construction;digitalization;intelligent BIM;engineering projects

AB 智能建造是面向工程产品全生命期、深度融合新一代信息技术的新型建造模式，旨在形成工程项目立项策划、规划设计、生产施工、产品交付、运维服务的一体化产业链和协同化运行体系，是推进建设行业转型升级的主导途径。针对智能建造需要突破的关键技术，提出在工程项目全过程数字化支撑下，面向智能建造的数字化思维、数字化路径以及数据驱动的智能BIM及全过程应用，为智能建造探索可行的技术路径。
SN 1000-4726
CN 11-2253/TU
LA 中文;
DS CNKI
IS 11

RT Journal Article
SR 1
A1 邵怡铭;李坤;毛国阳;
AD 山东理工大学建筑工程学院;
T1 基于结构熵权-ABC的装配式建筑施工安全评价
JF 砖瓦
YR 2022
IS 11
OP 45-47+51
K1 结构熵权;评价体系;ABC法;施工安全;装配式建筑
 

AB 为解决现有评价方法在对装配式建筑施工安全风险问题进行评价时，得出的评价结果与实际存在严重不相符的问题，引入结构熵权法和ABC分类法，开展对装配式建筑施工安全评价方法的设计研究。通过建立装配式建筑施工安全评价体系、基于结构熵权的指标权重分配、基于ABC法的安全风险类型划分，提出一种全新的评价方法。实验证明，新的安全评价方法在实际应用中可实现对装配式建筑工程施工安全的准确评价，将该评级方法应用于实际可以促使建筑项目的安全建设标准得到推广，提高建筑项目在施工过程中的安全系数。
SN 1001-6945
CN 61-1145/TU
LA 中文;
DS CNKI
IS 11
DO 10.16001/j.cnki.1001-6945.2022.11.009

RT Journal Article
SR 1
A1 邵炜婷;高尚尉;
AD 郑州大学管理学院;乌海抽水蓄能有限责任公司;
T1 基于ISM的智能建造发展关键驱动因素研究
JF 科技创新与生产力
YR 2022
IS 11
OP 134-136+139
K1 智能建造;驱动因素;ISM;全生命周期
 intelligent construction;driving factor;ISM;full life cycle

AB 为进一步推动智能建造发展，本文整理并筛选出10个智能建造发展的关键驱动因素，并建立解释结构模型，分析各因素之间的层级关系及相互联系，挖掘出智能建造发展的表层驱动因素、中间层动力因素和深层推动因素，最后提出推动智能建造发展的策略建议。
SN 1674-9146
CN 14-1358/N
LA 中文;
DS CNKI
IS 11

RT Journal Article
SR 1
A1 段瀚;张峰;陈高虹;陈琳欣;罗庆泉;
AD 广东博嘉拓建筑科技有限公司;广东博智林机器人有限公司;
T1 建筑机器人驱动下的智能建造实践与发展
JF 建筑经济
YR 2022
IS 11
vo 43
OP 5-12
K1 行业发展;建筑机器人;智能建造;施工组织优化
 industry development;construction robots;intelligent construction;optimization of construction organization

AB 智能建造是推动我国建筑业高质量发展的时代要求，是传统建筑业向智能化、信息化、数字化转型升级的重要举措。本文通过分析建筑业存在的相关问题，研究建筑机器人这一智能化设备对于施工建造的整体优化，认为建筑机器人是赋能施工生产要素与流水线优化、生产过程质量优化与全周期数字化形成的核心要素，是驱动智能建造发展的关键支撑。同时，以项目作为案例进行相关研究，为建筑机器人的发展与实践应用提供参考。
SN 1002-851X
CN 11-1326/F
LA 中文;
DS CNKI
IS 11
DO 10.14181/j.cnki.1002-851x.202211005

RT Journal Article
SR 1
A1 廖玉平;
AD 住房和城乡建设部建筑市场监管司;
T1 走出建筑业集约化高质量发展之路
JF 施工企业管理
YR 2022
IS 11
OP 70-71
K1 建筑业;发展之路;
 

AB <正>建筑产业互联网是新一代信息技术与建筑业深度融合形成的关键基础设施，是促进建筑业数字化、智能化升级的关键支撑，是打通建筑业上下游产业链、实现协同发展的重要依托，是推动智能建造与建筑工业化协同发展的重点内容。2020年9月4日，习近平总书记在2020年中国国际服务贸易交易会全球服务贸易峰会上指出，要顺应数字化、网络化、智能化发展趋势，积极促进数字经济、共享经济等蓬勃发展，推动世界经济不断焕发生机活力。
SN 1001-9251
CN 11-2651/F
LA 中文;
DS CNKI
IS 11

RT Journal Article
SR 1
A1 王睿妍;
AD 科思顿企业咨询管理(上海)有限公司;
T1 智能建造国内外政策及未来发展方向
JF 施工企业管理
YR 2022
IS 11
OP 76-77
K1 未来发展方向;
 

AB <正>智能建造科技含量较高，有利于推动跨领域、全方位、多层次的产业深度融合；能够有效促使建筑业工业化，发挥信息技术对经济社会发展的推动作用。同时有利于促进工程建造从传统的“产品交付建造”向“服务型建造与运营”转变。建筑业是我国的支柱性产业，但其碎片化、粗放式的发展方式带来的生产效益低下、资源耗费巨大、环境污染严重等问题依旧突出，与高质量发展的要求仍有一定距离。随着大数据、人工智能、工业互联网、机器人、
SN 1001-9251
CN 11-2651/F
LA 中文;
DS CNKI
IS 11

RT Journal Article
SR 1
A1 陈珂;杜鹏;段未珣;刘健鹏;
AD 华中科技大学国家数字建造技术创新中心;华中科技大学土木与水利工程学院;中国核工业华兴建设有限公司;
T1 基于成熟度的施工企业智能建造能力评价模型与应用研究
JF 工程管理学报
YR 2022
IS 05
vo 36
OP 37-42
K1 施工企业;智能建造;成熟度模型;灰色聚类
 construction enterprises;intelligent construction;maturity model;grey clustering

AB 智能建造是新一代信息技术与工程建造的融合与再创新，有利于推动施工企业由劳动密集型生产方式向技术密集型方向转变。基于能力成熟度理论，构建了“能力要素-能力域-子能力”三层结构、五级成熟度的施工企业智能建造能力成熟度评价模型，结合灰色系统理论，对施工企业的智能建造能力进行综合评价分析。以H企业为实证案例，应用所构建的模型对该单位智能建造能力发展情况进行综合分析，并基于评价结果对H企业的智能建造发展与应用提出了相应改进方向和建议。
SN 1674-8859
CN 23-1561/TU
LA 中文;
DS CNKI
IS 05
LK https://kns.cnki.net/kcms/detail/23.1561.TU.20221028.1325.005.html
DO 10.13991/j.cnki.jem.2022.05.007

RT Journal Article
SR 1
A1 关喆;田伟东;樊海汐;
AD 中建二局第三建筑工程有限公司;
T1 BIM技术下的大型钢结构建筑智能建造关键技术分析
JF 中国住宅设施
YR 2022
IS 10
OP 58-60
K1 BIM技术;钢结构建筑;智能建造
 

AB 近年来，随着我国科学技术水平的不断提高，计算机技术不断发展，BIM技术在我国的多个领域得到广泛的应用和推广。BIM技术在大型钢结构建筑智能建造设计中的运用，能够更加科学有效地提高其效用。随着科学技术的不断发展和完善，BIM技术在大型钢结构建筑智能建造中的应用有望成为以后大型钢结构建筑智能建造发展的主流形式。本文将针对BIM技术在大型钢结构建筑智能建造中的应用进行具体的分析。
SN 1672-5093
CN 11-5143/TU
LA 中文;
DS CNKI
IS 10

RT Journal Article
SR 1
A1 张城;吴嘉浚;王华;
AD 中建二局第三建筑工程有限公司;
T1 基于BIM技术的大型钢结构建筑智能建造关键技术的应用
JF 中国住宅设施
YR 2022
IS 10
OP 16-18
K1 BIM技术;智慧建造;智慧管理平台;大型钢结构
 

AB BIM技术是一种将计算机技术与建筑设计、建筑施工等有机结合起来的数据化工具，在全生命周期内实现设计、施工质量管理、进度控制等功能，同时利用虚拟施工技术可以有效地解决施工中的问题，并对危险源进行监控和预警。本文基于BIM技术的大型钢结构智能施工关键技术，结合具体工程实例和应用总结展开分析，以供参考。
SN 1672-5093
CN 11-5143/TU
LA 中文;
DS CNKI
IS 10

RT Journal Article
SR 1
A1 徐小俊;
AD 上海建工四建集团有限公司;
T1 上海嘉定新城菊园社区项目智能建造实践
JF 建筑施工
YR 2022
IS 10
vo 44
OP 2530-2532
K1 智能建造;BIM;智能装备;智慧工地
 intelligent construction;BIM;intelligent equipment;smart construction site

AB 基于上海市嘉定区嘉定老城核心区JDC1-0402单元05-02地块项目，针对项目特有的SPCS预制体系、新型装配式精装体系的高质量、高效率要求，构建面向装配式建筑工程的智能建造技术实施路线，系统阐述在施工过程中智能建造相关技术的全面应用，包含BIM技术、基于BIM的协同管理平台、工程物联网技术、人工智能及智能施工设备等多维度应用，辅助施工现场精益建造、智慧管理，为智能建造与建筑工业化融合发展起到了良好的示范作用。
SN 1004-1001
CN 31-1334/TU
LA 中文;
DS CNKI
IS 10
DO 10.14144/j.cnki.jzsg.2022.10.067

RT Journal Article
SR 1
A1 董斌权;孙石;乔元辉;周忠举;毛雪;史一超;
AD 北京市建筑装饰设计工程有限公司;
T1 北京金隅八达岭皇冠假日酒店升级改造项目装饰装修智能建造应用研究
JF 混凝土世界
YR 2022
IS 10
OP 80-84
K1 装饰装修;施工技术;BIM应用;协同管理
 Decoration construction;construction technique;BIM application;collaborative management

AB 传统装饰装修施工技术管理已难以匹配现代装修个性需求以及现代装企对日益严苛的成本管控，传统粗放式管理已经随着产业升级倒逼，迈入了精细化管理的大门。通过将智能建造技术赋能装饰装修工程的各环节，可以为项目建设全周期带来新的变革。本文通过北京金隅八达岭皇冠假日酒店升级改造项目全过程智能建造装饰施工应用，分析了智造技术、BIM技术在实际装饰装修建设过程中的应用优势，阐述了该项目施工过程中通过应用深化设计、参数化建模、碰撞检查、智慧测量、工程量提取、可视化指导施工等技术应用方式，总结了该项目在数字项目管理平台集合智慧工地管理，统筹协调，提高项目管理效率，助力项目获得良好的综合效益。本项目的装饰装修BIM应用工作可为类似大型公装项目的施工管理提供有效的参考实现方式。
SN 1674-7011
CN 11-5862/TU
LA 中文;
DS CNKI
IS 10

RT Journal Article
SR 1
A1 高云莉;姜蕾;石锋;
AD 大连民族大学土木工程学院;
T1 基于智能建造的工程管理“双能力”培养课程体系改革
JF 教育教学论坛
YR 2022
IS 42
OP 42-45
K1 智能建造;实践能力;创新能力;课程体系
 intelligent construction;practical ability;innovation ability;course system

AB 在智能建造的行业背景下，工程管理专业人才培养要紧跟行业发展趋势，培养符合企业和社会需求的应用型人才。从培养学生的工程实践能力和创新应用能力的角度，提出“理论精讲、重在实践、智造引领、追求创新”的改革思路，按照学生能力培养的递进关系及工程项目实际工作流程，纵向上设计了四个递进层次，横向上设计了工程项目管理、工程造价管理和智能建造管理三个能力训练模块，形成了“双能力”培养的工程管理课程体系。该课程体系注重理论知识与工程实践相融合、智能建造与创新培养相融合，培养路径清晰，培养目标符合行业需求。
SN 1674-9324
CN 13-1399/G4
LA 中文;
DS CNKI
IS 42

RT Journal Article
SR 1
A1 马潇潇;刘阳;
AD 郑州信息科技职业学院建筑工程与智能建造学院;
T1 基于“岗课赛证”融通的课程改革与实践——以建筑工程测量为例
JF 河南广播电视大学学报
YR 2022
IS 04
vo 35
OP 103-108
K1 “岗课赛证”;建筑工程测量;教学改革;智能建造
 

AB “岗课赛证”融通是目前高职教学改革的重要方向，以建筑工程测量课程为例，结合行业智能建造的大背景，提出了该门课程改革的基本思路：以能力本位分析课程面向的职业岗位技能，基于CDIO工程教育理念进行具体任务设计，按照真实工作过程重构模块化课程体系，完成从工作场到学习场的转化，将国赛数字测图赛项和“1+X”证书考核要求融入课程，实现“课岗赛证”融通。实践证明该模式能有效提升学生学习兴趣，筑牢职业岗位技能，达到课程育人目的。
SN 1671-2862
CN 41-1326/Z
LA 中文;
DS CNKI
IS 04

RT Journal Article
SR 1
A1 管东芝;朱明亮;郭正兴;陆金钰;姚一鸣;
AD 东南大学土木工程学院;东南大学成贤学院土木与交通工程学院;
T1 建筑工业化与智能建造背景下新型土木工程施工教学体系构建
JF 高等建筑教育
YR 2022
IS 05
vo 31
OP 56-62
K1 新型建筑工业化;智能建造;土木工程施工;教学体系
 new building industrialization;intelligent construction;civil engineering construction;education system

AB 新型建筑工业化和智能建造协同发展的背景下，土木工程行业的转型升级不断加快，行业特征呈现出工业化、数字化和智能化新特点，从业人才特点和相关专业的教育教学也发生着巨大转变。东南大学土木工程施工研究所结合时代发展特点，提出“三维六度”的土木工程施工教学理念。同时，创新施工教学体系，通过“接触认知—夯实基础—拓展延伸—综合精通—提升创新—前沿引领”模块化教学链覆盖本科、硕士、博士人才培养各阶段，并通过多年实践取得了较好的教学效果。
SN 1005-2909
CN 50-1025/G4
LA 中文;
DS CNKI
IS 05

RT Journal Article
SR 1
A1 夏松;覃爱民;孔敏;
AD 皖西学院;
T1 应用型本科院校新工科专业本科导师制实践与探索——以皖西学院智能建造专业为例
JF 皖西学院学报
YR 2022
IS 05
vo 38
OP 34-38
K1 本科导师制;应用型本科高校;新工科;智能建造
 undergraduate tutorial system;applied undergraduate colleges;new engineering;intelligent construction major

AB 应用型本科院校新工科专业要为工程领域输送应用型、复合型、创新型人才，这就需要创新人才培养模式。皖西学院智能建造专业在对我国本科导师制充分调研的基础上，结合新工科专业人才培养的特点，积极推行本科导师制。从多学科融合校企共建的复合型导师组、灵活动态的导师配备方式、五育并举的导师职责、客观量化的考核机制等方面进行了探索和创新，取得了一定的成效，为同类院校提供一定的借鉴示范作用。
SN 1009-9735
CN 34-1232/Z
LA 中文;
DS CNKI
IS 05

RT Journal Article
SR 1
A1 韩力;
AD 上海一造科技有限公司;
T1 元宇宙与机器人智能建造
JF 建筑实践
YR 2022
IS 10
OP 112-117
K1 机器人智能;
 

AB <正>建筑不单要解决建筑功能的空间需求，更应兼备文化性和艺术性。上海一造科技有限公司（以下简称“一造科技”）长期致力于建筑数字化设计与智能建造的实践，实现科技与艺术在建筑中的融合，让每一座建筑都具有独特的“生命力”。在过去几年的实践中，我们成功研发了FURobot建筑机器人软件平台，通过这一平台对建筑机器人进行精准的控制，结合自研的多种机器人智能建造工艺和新材料应用，实现了对设计的全面赋能，真正做到“可想即可造”。
SN 2096-6458
CN 10-1584/TU
LA 中文;
DS CNKI
IS 10

RT Journal Article
SR 1
A1 潘毅;
AD 云南建投建材科技有限责任公司;
T1 建筑工业化与智能建造融合发展的路径探索
JF 建材发展导向
YR 2022
IS 20
vo 20
OP 52-54
K1 建筑工业化;智能建造;融合发展
 

AB 随着信息技术的高速发展，智能技术在建筑工程行业得到广泛应用，推动了智能制造与建筑工业化的融合发展，对于实现建筑行业的升级转型，强化行业发展质量做出了重要贡献。但是在实际的融合发展中还存在一些问题，如协同不足、上下游缺乏关联性、管理制度不完善等，对两者的融合发展带来极大的阻碍。通过对智能建造基础上构建的建筑工业化发展模式进行探究，旨在进一步提高智能建造与建筑工业化融合发展质量，推动建筑行业的高效率发展。
SN 1672-1675
CN 53-1185/TU
LA 中文;
DS CNKI
IS 20
DO 10.16673/j.cnki.jcfzdx.2022.0266

RT Journal Article
SR 1
A1 李俊亭;梁立立;李颖涵;董艺佳;
AD 西安石油大学土木工程学院;西安石油大学经济管理学院;
T1 基于区块链技术的智能建造数据协同研究
JF 情报杂志
YR 2022
IS 12
vo 41
OP 104-110
K1 智能建造数据;区块链;数据协同;协同框架;协同策略
 intelligent construction data;blockchain;data collaboration;collaborative framework;collaborative strategy

AB [研究目的]数字经济时代实现数据高效协同已成为建造产业升级的重要方式。为完善区块链技术下智能建造的数据协同治理，依托技术，切入业务，探究基于区块链技术的智能建造数据协同机理、实现框架及策略。[研究方法]分析了智能建造在引入区块链技术后所产生的问题和面临的困境，借鉴系统工程WSR方法论从多个视角分析了数据协同的机理；构建了智能建造下数据协同框架模型，探讨了数据的上链机制、集成与共享以及隐私保护等问题；提出了基于区块链核心技术的数据协同策略。[研究结论]针对区块链技术与智能建造业务低耦合、缺乏特定场景下的“交易协议”和系统研究等问题，提出“机理分析-框架构建-协同策略”的分析框架，为智能建造数据协同发展提供了借鉴。
SN 1002-1965
CN 61-1167/G3
LA 中文;
DS CNKI
IS 12
LK https://kns.cnki.net/kcms/detail/61.1167.G3.20221011.1112.003.html

RT Journal Article
SR 1
A1 唐雪林;汪长凌;
AD 中交二航局建筑工程有限公司;湖北经济学院;
T1 智能建造背景下的建筑工程闭环控制系统综述
JF 湖北科技学院学报
YR 2022
IS 05
vo 42
OP 137-143+156
K1 智能建造;建筑工程;闭环控制
 

AB 智能建造是深度融合新一代信息技术与建筑工程,推进建筑工程领域的科技变革和升级的方向,本文简要分析了当前智能建造技术的发展状况,阐述了智能建造特征以及传感技术、人工智能、虚拟现实、物联网等新技术在建筑工程领域的应用原理;进而剖析了基于智能建造背景的建筑工程闭环控制体系和结构,探讨了全面感知、真实分析、实时控制、持续优化四个建筑工程闭环控制流程和应用,提出了持续发展的建议性意见。
SN 2095-4654
CN 42-1831/Z
LA 中文;
DS CNKI
IS 05
DO 10.16751/j.cnki.hbkj.2022.05.020

RT Journal Article
SR 1
A1 汪红蕾;严泳;
T1 聚焦数字化赋能  推动建筑业高质量发展—P20中国建造（2022）管理创新峰会在杭州隆重举行
JF 建筑
YR 2022
IS 18
OP 12-19
K1 高质量发展;建筑业;P20;管理创新;
 

AB <正>8月26日，P20中国建造（2022）管理创新峰会在浙江省杭州市隆重举行。来自全国住房和城乡建设行业的主管领导、院士、知名专家、学者、企业家及参会代表等齐聚美丽的钱塘江畔，聚焦中国建造、智能建造、数字化转型、管理创新、风险管控等前沿热点话题，交流分享行业最新研发成果，分析发展中遇到的问题，总结实践经验，探讨发展新趋势、新挑战和新机遇，为行业转型升级和高质量发展汇聚新动能，贡献智慧与力量。
SN 0577-7429
CN 11-1405/TU
LA 中文;
DS CNKI
IS 18

RT Journal Article
SR 1
A1 吴慧娟;
AD 中国建筑业协会;
T1 以智能化、数字化引领建筑业高质量发展
JF 建筑
YR 2022
IS 18
OP 23
K1 高质量发展;建筑业;
 

AB <正>建筑业是我国国民经济支柱产业，2021年完成总产值29.3万亿元，今年上半年建筑业总产值达到12.9万亿元。虽然我国建筑业建造的规模、能力位居世界前列，但大而不强的局面仍然存在，尤其需要在科技方面继续发力，贯彻绿色、低碳的理念，通过工业化、智能化、数字化促进建筑业高质量发展，打造中国建造品牌，从大国走向强国。
SN 0577-7429
CN 11-1405/TU
LA 中文;
DS CNKI
IS 18

RT Journal Article
SR 1
A1 郭雪源;武立伟;杨志年;王宁;
AD 华北理工大学建筑工程学院;华北理工大学以升创新教育基地;
T1 土木工程专业智能建造方向课程体系建设
JF 华北理工大学学报(社会科学版)
YR 2022
IS 05
vo 22
OP 93-98
K1 土木工程;智能建造;人才培养;教学改革;课程体系
 civil engineering;intelligent construction;talent development;teaching reform;curriculum structure

AB 新工科背景下，为顺应土木工程专业技术的智能化发展需要，推动智能建造人才培养模式革新，开展了土木工程专业智能建造方向课程体系建设研究。通过以土木工程专业为基础的相关各学科专业课程的交叉融合，具有金字塔式知识结构的新兴智能建造专业课程群建设，以及实践教学环节课程群的开发，形成了以“装配式结构+BIM”为特色、强调实践教学环节的多学科交叉融合智能建造专业方向课程体系。此课程体系关注于培养土木工程专业学生的综合素质、持续发展和创新精神，体现动态、持续改进的特色。
SN 2095-2708
CN 13-1420/C
LA 中文;
DS CNKI
IS 05

RT Journal Article
SR 1
A1 马云飞;
AD 三一筑工建筑设计研究院;
T1 三一SPCS装配式建筑智能建造的探索与实践
JF 建筑
YR 2022
IS 18
OP 42-44
K1 建筑智能;
 

AB <正>智能建造是建筑产业低碳发展的方向，而建筑工业化是迈向智能建造的阶梯，主体结构的工业化是关键，“更好更快更省”既是基本的商业逻辑，也是智能建造的终极目标。三一集团理解的智能建造是通过复杂技术研发与集成，系统化解决建筑建造问题，最终呈现“SPCS极简的智能建造”场景，让天下没有难做的建筑。
SN 0577-7429
CN 11-1405/TU
LA 中文;
DS CNKI
IS 18

RT Journal Article
SR 1
A1 严鑫;鲍鼎文;
AD 清华大学未来实验室和美术学院;皇家墨尔本理工大学建筑与城市设计学院;皇家墨尔本理工大学创新结构与材料中心;
T1 基于拓扑优化及集群智能的计算设计与智能建造的分析和探索
JF 建筑技艺
YR 2022
IS 09
vo 28
OP 60-63
K1 性能数据驱动;集群智能;仿生设计;拓扑优化;计算流体力学;先进数控制造
 data-driven performance;swarm intelligent;bionics design;topological optimization;computational fluid dynamics;advanced digital fabrication

AB 基于结构性能数据驱动设计与集群智能计算性设计的理论及实践，结合相关研究，分析与展望了由该类方法生成的复杂仿生形态的数控建造。
SN 1674-6635
CN 11-5792/TU
LA 中文;
DS CNKI
IS 09
DO 10.19953/j.at.2022.09.011

RT Journal Article
SR 1
A1 曹吉昌;王晓;
AD 住房和城乡建设部科技与产业化发展中心;山东建筑大学机电工程学院;
T1 智慧工地发展现状、存在问题及建议
JF 建设科技
YR 2022
IS 17
OP 11-14+18
K1 智慧工地;发展现状;潜在不足;发展建议
 smart construction sites;development status;potential problems;development suggestions

AB 推进智慧工地建设是推动智能建造与建筑工业化协同发展的重要举措。十九大以来，智慧工地建设取得显著成效，信息化、数字化、智能化手段在建筑业数字化转型中起到了很大的助推作用，但也存在一些问题。智慧工地建设现在还处于探索阶段，相应法律法规、标准体系、关键核心技术、产业管理机制体制等方面仍有大量工作需要推进。本文对智慧工地建设的鼓励政策以及相关的企业发展情况进行了梳理，研究了政府政策、建筑企业、建筑高校人才培养方面在智慧工地建设过程中存在的一些问题，在此基础上提出推进智慧工地建设高质量发展的建议。
SN 1671-3915
CN 11-4705/TU
LA 中文;
DS CNKI
IS 17
DO 10.16116/j.cnki.jskj.2022.17.001

RT Journal Article
SR 1
A1 郭彩霞;赵诗雨;刘占省;李安修;
AD 北京工业大学;北京工业大学城市与工程安全减灾省部共建教育部重点实验室;
T1 面向“一流专业”建设的智能建造课程体系发展探索
JF 建筑技术
YR 2022
IS 09
vo 53
OP 1262-1266
K1 智能建造;课程设置;产教研一体化;循环反馈培养体系
 intelligent construction;curriculum setting;integration of production; teaching and research;cycle feedback cultivation system

AB 基于国内外智能建造专业开设及人才培养模式现状调研，分析行业的发展及转型升级所面临的挑战，梳理高校在智能建造人才培养和课程体系建设方面的指导思想，阐述如何培养适应建筑行业未来发展需要、满足产业转型升级的创新型智能建造工程科技人才，支撑我国迈向建造强国，已经成为相关高校人才培养的重要挑战。提出寻求核心关键技术的突破和各技术之间融合发展，开拓全新的技术领域，打造符合我国发展的智能建造教学教育体系，完善专业人才培养的创新方案。针对现阶段智能建造课程建设，提出了校企合作推动“产教研一体化”与“循环反馈培养体系”，推动智能建造“一流专业”建设的两大举措。
SN 1000-4726
CN 11-2253/TU
LA 中文;
DS CNKI
IS 09

RT Journal Article
SR 1
A1 马智亮;
AD 清华大学土木工程系;
T1 智能建造应用热点及发展趋势
JF 建筑技术
YR 2022
IS 09
vo 53
OP 1250-1254
K1 智能建造;建筑工程;应用热点;发展趋势
 intelligent construction;construction work;hot fields of application;development trends

AB 近两年，国家有关部门正在建筑工程领域努力推进智能建造，为此需要对智能建造建立全面的认识。分析智能建造的演变与分类，从智能设计、智能生产、智能施工、智能运维、智能装备、建筑产业互联网等6个方面分别总结了目前智能建造的热点，并从智能建造技术以及智能建造管理两个方面预测智能建造的发展趋势，以助于行业相关人员建立对智能建造的全面认识，把握智能建造的发展方向。
SN 1000-4726
CN 11-2253/TU
LA 中文;
DS CNKI
IS 09

RT Journal Article
SR 1
A1 马克·戴维斯;寇清;
AD 美国AEC行业未来研究院;中国施工企业管理协会;
T1 智能建造在建筑工业化中的价值分析
JF 建筑技术
YR 2022
IS 09
vo 53
OP 1255-1258
K1 自动化;工业化;价值挖掘;工程建设行业
 automation;industrialization;value digging;construction industry

AB 工程建设行业的智能化时代已随着整个社会数字化浪潮的不断推进而发展。主要阐述了智能建造的技术原动力，即标准化和自动化相对成熟的制造业和发展迅速且无处不在的计算机科学。更重要的是，建造方式的智能化将为这一传统行业带来丰富且潜力巨大的价值，无论是直观的效率提升、资源节约，还是数字化、智能化所带来的更加智慧的洞察分析，以及满足人们对未来美好建筑的期待。
SN 1000-4726
CN 11-2253/TU
LA 中文;
DS CNKI
IS 09

RT Journal Article
SR 1
A1 程欣;赵峰;
AD 江苏开放大学(江苏城市职业学院);
T1 智能建造背景下高素能人才培养探索与实践
JF 吉林广播电视大学学报
YR 2022
IS 05
OP 111-113
K1 智能建造;产教融合;建筑工程;专业群;人才培养
 

AB 为顺应智能建造的时代潮流，在建筑工程类专业群人才培养中坚持面向市场、服务发展，紧扣“育德、修技”两个核心目标，构建“校企联动、教研协同、学创结合”的高素质、高技能型人才培养模式。以弘扬工匠精神为引领，协同建筑工程类相关产业、行业、企业共商共制人才培养方案，整合教学资源，创新教学范式，形成“岗位+专业”的培养体系、“平台+项目”的课程体系、“素养+技能”的评价体系，培养智能建造时代融合型、复合型人才。经过多年的实践、总结和优化，在建筑工程类专业群人才培养中取得了卓然成效，形成了师生科研与教学之间反哺互促的教学路径，推动了产教深度融合，实现了校、企的共赢发展，积累了高素能人才培养的有益经验，为企业输送了大批高质量毕业生，促进了高职院校建筑工程类专业的可持续升级。
SN 1008-7508
CN 22-1297/G4
LA 中文;
DS CNKI
IS 05

RT Journal Article
SR 1
A1 曹新颖;孟凡凡;李小冬;
AD 海南大学工程管理系;清华大学建设管理系;
T1 基于精益管理的装配式建造过程返工风险智能识别
JF 清华大学学报(自然科学版)
YR 2023
IS 02
vo 63
OP 201-209
K1 装配式建造;精益建造;返工风险;本体;建筑信息模型(BIM)
 prefabricated construction;lean construction;rework risk;ontology;building information modeling(BIM)

AB 返工是阻碍装配式建造提质增效的重要因素之一，但目前在项目实施过程中对返工风险的识别与管理主要依靠工程师的经验判定，难以形成系统、高效的知识传递和增值。该文基于精益管理思想，提出了装配式建造返工风险的转换-流动-价值(transformation-flow-value, TFV)理论模型和装配式建造信息流动模型，构建了装配式建造过程返工风险智能识别本体模型。为实现完整的装配式建造返工风险识别过程，该文建立了包含知识管理、信息处理和推理查询3个模块的总体设计框架。通过实例数据映射，实现非结构化数据的语义化表达并将其储存在本体知识库中；建立推理检索规则，实现返工风险智能识别和风险信息的智能输出。以一个叠合板为例阐述了返工风险智能识别过程。研究结果表明，精益管理和语义网技术的结合对推动装配式返工风险的信息化管理具有重要意义。
SN 1000-0054
CN 11-2223/N
LA 中文;
DS CNKI
IS 02
LK https://kns.cnki.net/kcms/detail/11.2223.N.20220830.1501.001.html
DO 10.16511/j.cnki.qhdxxb.2022.22.051

RT Journal Article
SR 1
A1 高伟波;梁加文;
AD 广州珠江建设发展有限公司;广州珠江实业集团有限公司;
T1 装配式智能建造：让城市美好生长——珠实集团旗下珠江建设打造智能建造与建筑工业化体系
JF 中国建设信息化
YR 2022
IS 16
OP 40-43
K1 建筑工业化;
 

AB <正>珠江建设以广氮项目高品质装配建造、数字化试点为抓手，通过推行智慧工地多场景手段应用，实现了项目现场从施工进度、技术、质量、安全及劳务实名制管理等全过程、全专业、全要素的数字化管控。潮起珠江，建设兴邦。广州珠江建设发展有限公司（以下简称“珠江建设”）是珠实集团（广州珠江实业集团有限公司）全资子公司，国家认定的高新技术企业，拥有省级装配式工程中心、省级企业技术中心科研平台。
SN 2096-0824
CN 10-1357/TU
LA 中文;
DS CNKI
IS 16

RT Journal Article
SR 1
A1 夏融融;
AD 南京江北新区铁路建设投资有限责任公司;
T1 涉铁市政工程信息化方案研究
JF 铁路技术创新
YR 2022
IS 04
OP 65-68
K1 涉铁市政工程;BIM;信息化;数字化;建设管理;智能建造
 railway-related municipal engineering project;BIM;IT application;digitalization;construction management;intelligent construction

AB 随着我国城镇化建设步伐的不断加快，道路新建或改造项目与既有运营铁路的交集趋于密集。涉铁市政工程具有项目设计难度大、建设周期紧、涉及部门多、管理数据杂等特点，亟需基于BIM技术提出一揽子信息化解决方案。针对涉铁市政工程特点，重点围绕数字化设计、数字孪生集成展示、建设管理系统和智能建造4个方面，构建涉铁市政工程项目信息化应用技术体系；从核心构成及架构设计、数据库设计、客户端系统、服务端系统4个方面，论述建设管理系统的实现，为涉铁市政工程开展基于BIM的信息化提供参考。
SN 1672-061X
CN 11-5867/U
LA 中文;
DS CNKI
IS 04
DO 10.19550/j.issn.1672-061x.2022.10.21.001

RT Journal Article
SR 1
A1 李万润;韩建平;杜永峰;
AD 兰州理工大学土木工程学院;
T1 以智慧建造为引领的地方院校传统土木工程专业改造升级探索与思考
JF 高等建筑教育
YR 2022
IS 04
vo 31
OP 31-40
K1 土木工程;智慧建造;专业建设;人才培养
 civil engineering;smart construction;professional construction;talent training

AB 新一轮科技革命和产业变革对建筑行业的形态、分工及组织方式产生了巨大影响。地方高等院校土木工程专业作为建筑行业人才培养的重要基地，如何在这样的背景下培养适应新时代产业发展需求的人才是亟需思考并解决的问题。在新工科背景下，通过地方院校传统土木工程专业改造升级的探索与思考，不断提升专业建设水平和在建筑行业的影响力，为其他地方院校土木工程专业提供参考。
SN 1005-2909
CN 50-1025/G4
LA 中文;
DS CNKI
IS 04

RT Journal Article
SR 1
A1 杨建;尧国皇;
AD 深圳信息职业技术学院交通与环境学院;
T1 智能建造背景下高职建筑类专业人才培养改革探究——以深圳某高职院校建设工程管理专业为例
JF 深圳信息职业技术学院学报
YR 2022
IS 04
vo 20
OP 40-45
K1 高职院校;就业特征;智能建造;人才培养
 higher vocational colleges;employment characteristics;intelligent construction;talent cultivation

AB 高职教育具有以就业为导向的特点，其职业适应性决定了高职教育须满足经济和社会发展的需要，以培养相关技术领域的高技术技能型人才。随着我国产业革命的不断升级，建筑业已经从传统的建造模式向智能建造模式转换，对智能建造人才的需求不断增加。以深圳某高职院校建设工程管理专业2018—2021届毕业生首次就业数据为基础，从就业率、就业单位所属行业、就业岗位类型、就业薪酬待遇等方面展开分析，分析当前毕业生的就业状况，剖析学校人才培养、毕业生就业特征及存在的问题，并据此提出高职建筑类专业人才培养的思考和建议，为高职院校探索智能建造人才培养模式，完善职业教育体系，培养复合型建筑行业技术技能人才提供支撑和参考。
SN 1672-6332
CN 44-1586/Z
LA 中文;
DS CNKI
IS 04

RT Journal Article
SR 1
A1 刘承灵;杨婷;米宗宝;万黔云;刘阳;
AD 中国建筑第四工程局有限公司;
T1 BIM技术助力装配式建筑智能建造
JF 砖瓦
YR 2022
IS 08
OP 63-65
K1 BIM技术;建设周期;装配式建筑;智能建造
 

AB BIM技术与装配式建筑的碰撞，二者协同管理、相辅相成，BIM技术使得装配式建筑在设计、标准化、材料、工艺、管理上欠缺得到补足，通过分析某装配式建筑项目实际建设，结合BIM技术核心功能，探索其在装配式建筑智能建造方面提供的有效助力，也对当前BIM技术与装配式建筑融合应用面临的一些技术困境进行思考。
SN 1001-6945
CN 61-1145/TU
LA 中文;
DS CNKI
IS 08
DO 10.16001/j.cnki.1001-6945.2022.08.013

RT Journal Article
SR 1
A1 李惠;
AD 湖南软件职业技术大学;
T1 职业本科背景下智能建造工程专业人才培养的探索——以湖南软件职业技术大学为例
JF 砖瓦
YR 2022
IS 08
OP 162-164+167
K1 智能建造;设置背景;课程体系;建设措施
 

AB 建筑业面临数字转型升级，智能建造推动着建筑产业变革，培养适应建筑产业变革需要的智能建造高层次技术技能人才已迫在眉睫。从课程体系构建、专业建设措施方面对智能建造专业人才的培养进行思考和探索，为未来建筑行业转型升级提供保障。
SN 1001-6945
CN 61-1145/TU
LA 中文;
DS CNKI
IS 08
DO 10.16001/j.cnki.1001-6945.2022.08.027

RT Journal Article
SR 1
A1 袁烽;柴华;
AD 同济大学建筑与城市规划学院;
T1 面向批量定制的装配建筑数字建造技术体系——以装配式木构建筑创新为例
JF 新建筑
YR 2022
IS 04
OP 9-14
K1 批量定制;装配式建筑;建筑机器人;数字建造;木构建筑
 mass customization;prefabricated buildings;construction robotics;digital fabrication;wooden architectures

AB 面对高质量城市建设和乡村振兴需求，建筑的智能建造与工业化日益成为装配式建筑产业升级的重要抓手。建筑机器人智能建造装备的批量定制生产能力能够有效应对装配式建筑大批量、柔性的生产需求。定制开发的机器人工具端为灵活高效的建造工艺体系奠定了基础；机器人智能感知与反馈技术提高了生产系统对多样化的复杂建造任务的适应能力；基于计算设计平台的机器人控制软件直接将几何逻辑转译为建造逻辑，推动装配式建筑设计与建造一体化发展。文章以木构建筑的机器人装配式建造为例，诠释面向批量定制的装配式建筑数字建造技术体系的内涵。
SN 1000-3959
CN 42-1155/TU
LA 中文;
DS CNKI
IS 04

RT Journal Article
SR 1
A1 徐阳;金晓威;李惠;
AD 哈尔滨工业大学土木工程智能防灾减灾工信部重点实验室;哈尔滨工业大学土木工程学院;
T1 土木工程智能科学与技术研究现状及展望
JF 建筑结构学报
YR 2022
IS 09
vo 43
OP 23-35
K1 人工智能;物理机器学习;虚拟科学家;土木工程智能体
 artificial intelligence;physical machine learning;meta-scientist;intelligent agent for civil engineering

AB 人工智能为土木工程学科和行业带来了新的发展机遇，土木工程智能科学技术的发展和创新与智能材料、3D打印、大数据、物联网、智能计算、机器人、元宇宙等数学、计算机科学和新兴产业技术进行深度融合，将深刻变革土木工程全寿期，包括城市规划、建筑设计、结构设计、工程建造、服役运维、防灾减灾等阶段。为此，从智能材料、智能设计、智能建造、智能运维、智能防灾等多个维度，总结当前土木工程智能科学与技术的研究现状，提出物理机器学习(基于数据范式与物理定律有机融合)的土木工程智能科学与技术特征；同时，探讨虚拟科学家在创造崭新土木工程智能科学与技术的前景。最后，展望了土木工程智能科学与技术发展目标，即从基于现有知识体系建立纯数据驱动和物理机器学习土木工程智能理论，到发展出具有自学习能力的智能体及其理论体系，最终创造出具有自我进化能力的虚拟科学家，发现新的数学方法与物理定律等。
SN 1000-6869
CN 11-1931/TU
LA 中文;
DS CNKI
IS 09
DO 10.14006/j.jzjgxb.2022.0087

RT Journal Article
SR 1
A1 南锦顺;
AD 吉林农业科技学院;
T1 智能建造背景下BIM设计及应用现状与发展趋势分析
JF 智能建筑与智慧城市
YR 2022
IS 07
OP 82-84
K1 BIM;设计及应用;现状;发展趋势
 BIM;design and application;status;development trend

AB 互联网时代，智能建造是工业化和信息化的深度融合，是解决建筑业低效率、高能耗的有效途径。BIM在智能建造中应用发展迅速，文章从BIM相关政策、BIM相关软件、BIM社会需求和BIM设计及应用流程四个方面分析了BIM设计及应用现状，在此基础上分析出从设计阶段至交付阶段全过程由三维建筑信息模型完成，实现BIM正向设计及应用是未来的发展趋势，对建筑业信息化发展具有重要意义。
SN 2096-1405
CN 10-1392/TU
LA 中文;
DS CNKI
IS 07
DO 10.13655/j.cnki.ibci.2022.07.025

RT Journal Article
SR 1
A1 刘泳奇;吴环宇;陈珂;
AD 深圳大学土木与交通工程学院;华中科技大学国家数字建造技术创新中心;
T1 智能建造技术在工程造价管理中的应用研究综述
JF 建筑经济
YR 2022
IS S1
vo 43
OP 245-252
K1 造价管理;智能建造;BIM;人工智能;大数据
 cost management;intelligent construction;BIM;artificial intelligence;big data

AB 在智能建造发展的大背景下，人工智能、BIM及大数据等技术逐渐应用于工程造价管理的各个环节，推动我国工程造价管理朝着信息化和智能化方向发展。通过文献调研，对智能建造关键技术在工程造价管理中的应用研究做了系统性的综述。从研究方向、研究深度、集成角度、管理理念和方法等方面对现有研究进行梳理，探讨智能建造关键技术对于造价管理的意义，并展望未来的研究方向。
SN 1002-851X
CN 11-1326/F
LA 中文;
DS CNKI
IS S1
DO 10.14181/j.cnki.1002-851x.2022S10245

RT Journal Article
SR 1
A1 刘新怡;姜仁贵;朱记伟;张国红;卫星凯;王灵子;
AD 西安理工大学土木建筑工程学院;中铁十二局集团第一工程有限公司;
T1 基于文献计量学的智能建造研究可视化知识图谱分析
JF 建筑经济
YR 2022
IS S1
vo 43
OP 821-825
K1 智能建造;文献计量学;知识图谱;可视化;CiteSpace
 intelligent construction;bibliometrics;knowledge mapping;visualization;CiteSpace

AB 基于2010年～2020年CNKI数据库中以智能建造为主题的相关文献，运用文献计量软件CiteSpace、SATI3.2和信息分析软件SPSS，对筛选出的303篇研究文献从年发文量、发文作者、关键词共现、关键词聚类以及研究前沿方面进行知识图谱分析，讨论该领域的研究现状、研究热点和发展趋势。结果表明：智能建造相关文献发文量逐年递增，且在近两年增长迅猛，但发文作者间尚未形成合作紧密的作者群。研究热点主要集中在智能建造、建筑工业化、BIM等，随着智能建造研究领域的发展，BIM、人工智能、智能高铁等方向的研究可能成为未来研究重点。
SN 1002-851X
CN 11-1326/F
LA 中文;
DS CNKI
IS S1
DO 10.14181/j.cnki.1002-851x.2022S10821

RT Journal Article
SR 1
A1 陈凯;兰敬爽;英振;张亚东;
AD 济宁市任城区住房和城乡建设局;济宁市金泰建设工程质量检测有限公司;山东汇源杭萧钢构有限公司;山东海龙建筑科技有限公司;
T1 装配式建筑全生命周期的智能建造管控及应用研究
JF 住宅产业
YR 2022
IS 07
OP 95-97
K1 装配式建筑;PC构件;全生命周期;智能管控
 prefabricated building;PC components;whole life cycle;intelligent control

AB 建筑业是能耗大户，无论是推动实现“碳达峰、碳中和”目标，还是建设美丽中国，发展绿色建筑都是题中应有之义。“制造+建造”模式是推进新型建筑工业化和建筑领域“双碳”目标实现与市场发展的必然要求。工业4.0以智能制造的特征改变着人类的生产生活方式。PC构件的全生命周期涵盖PC构件设计、生产、存储、运输及现场安装5个阶段，其质量管控技术综合决定了装配式建筑的整体质量。在新一代的信息技术的加持下，更智能的产业被融入传统的工业生产周期过程，从而突出表现在设计、生产、运输、安装、售后等阶段的更加标准化、集成化与规模化。
SN 1672-9013
CN 11-5221/TU
LA 中文;
DS CNKI
IS 07

RT Journal Article
SR 1
A1 王翠坤;陈才华;崔明哲;
AD 国家建筑工程技术研究中心;中国建筑科学研究院有限公司;
T1 我国建筑结构发展与展望
JF 建筑科学
YR 2022
IS 07
vo 38
OP 1-8
K1 建筑结构;高层建筑;大跨空间结构;既有建筑改造和功能提升;建筑工业化;减隔震技术;智能建造技术
 building structure;high-rise building;long-span space structure;upgrade and improvement of existing buildings;industrialization of construction;damping and seismic isolation technology;intelligent construction technology

AB 改革开放以来，我国经历了世界上规模最大、速度最快的城镇化进程，建筑结构行业保持了持续高速增长，取得了举世瞩目的发展成就。随着我国经济进入新发展阶段，经济增长更加注重发展质量。新型城镇化和碳达峰、碳中和“双碳”目标的提出，给建筑结构行业发展提出了更高的要求。本文从历史和现实的角度，梳理了建筑结构行业在高层、超高层建筑，大跨空间结构，既有建筑改造更新和功能提升，以及建筑工业化等方面的发展特点和现状，综述了减隔震技术、新型高强材料、结构抗风技术和数字化技术等新技术的发展和应用。面向行业未来的发展，本文总结了行业新发展阶段的主要特征，介绍了与新发展阶段相配套的标准体系改革，并结合建筑结构未来发展的特点与挑战，对促进行业发展需重点关注的关键技术进行展望，包括减隔震技术、高强高性能材料应用、既有建筑功能提升中的结构改造关键技术、结构抗震韧性评估和智能建造技术与建筑工业化等方面，使我国建筑结构行业朝着安全、绿色、智能方向发展，实现建筑业的可持续发展。
SN 1002-8528
CN 11-1962/TU
LA 中文;
DS CNKI
IS 07
DO 10.13614/j.cnki.11-1962/tu.2022.07.001

RT Journal Article
SR 1
A1 宫仁;
T1 住房和城乡建设部征集遴选智能建造试点城市
JF 建筑工人
YR 2022
IS 07
vo 43
OP 55
K1 住房和城乡建设部;系统解决方案;建筑业;
 

AB <正>住房和城乡建设部办公厅日前印发通知，决定征集遴选部分城市开展智能建造试点，加快推动建筑业与先进制造技术、新一代信息技术的深度融合，拓展数字化应用场景，培育具有关键核心技术和系统解决方案能力的骨干建筑企业，发展智能建造新产业，形成可复制可推广的政策体系、发展路径和监管模式，为全面推进建筑业转型升级、推动高质量发展发挥示范引领作用。
SN 1002-3232
CN 11-2252/TU
LA 中文;
DS CNKI
IS 07

RT Journal Article
SR 1
A1 钱七虎;
AD 中国工程院;陆军工程大学;
T1 关于绿色发展与智能建造的若干思考
JF 建筑技术
YR 2022
IS 07
vo 53
OP 951-952
K1 工程建设领域;必然选择;最佳途径;绿色建造;建材生产;碳中和;物联网;
 

AB <正>2022年是全面实施“十四五”战略规划的关键之年，在实现“双碳”目标的发展过程中，是一个重要的节点和里程碑。“碳达峰”“碳中和”是为了应对全球气候变化，是人类面临的最大挑战。中共中央、国务院印发的《国家标准化发展纲要》、国务院发布的《2030年前碳达峰行动方案》应对这个挑战制定了明确的时间表：2030年前实现“碳达峰”，
SN 1000-4726
CN 11-2253/TU
LA 中文;
DS CNKI
IS 07

RT Journal Article
SR 1
A1 杨震卿;
AD 北京建工集团有限责任公司信息管理部;北京建工集团有限责任公司智能建造中心;中施企协;北京市建筑业联合会;北京市BIM联盟;
T1 施工企业的智能建造目标和实现路径思考
JF 建筑技术
YR 2022
IS 07
vo 53
OP 953-956
K1 数字化转型;建筑施工企业;发展智能;北京城市副中心;云计算;新一代信息技术;建筑工业化;BIM;实现路径;
 

AB <正>始于2020年的新冠肺炎疫情在很多方面深刻影响了全社会，尤其是在运用数字化手段适应新场景方面对企业影响深远。企业围绕数据基础，应用新一代信息技术手段与本领域的技术创新、管理提升、商业模式变革深度融合，提升自身生存能力、核心竞争能力，促进数字化转型，已经形成了共识。在此背景下，建筑施工企业也在积极策划，在编制自身整体规划中，把数字化作为重要战略，甚至编制专项分规划。
SN 1000-4726
CN 11-2253/TU
LA 中文;
DS CNKI
IS 07

RT Journal Article
SR 1
A1 李胜强;于志伟;李亚东;杨博;郭红燕;
AD 广东石油化工学院建筑工程学院;广州大学土木工程学院;
T1 装配式混凝土建筑高质量发展路径的思考及探索
JF 广东土木与建筑
YR 2022
IS 07
vo 29
OP 40-43
K1 装配式混凝土建筑;高质量发展路径;新型装配式混凝土结构体系;探索
 precast concrete buildings;high-quality development path;new precast concrete structural system;exploration

AB 为推动装配式混凝土建筑高质量发展，对装配式混凝土建筑的应用现状、存在问题及国家政策进行分析，提出装配式混凝土建筑在理论探索及应用研究时，需首先思考其高质量发展路径，其宏观研发思路需契合智能建造发展方向、符合“双碳”目标要求、满足人民美好生活的需要；并基于该观点对所研发的新型装配式混凝土结构体系设计思路进行探讨，供业界进一步研究。
SN 1671-4563
CN 44-1386/TU
LA 中文;
DS CNKI
IS 07
DO 10.19731/j.gdtmyjz.2022.07.011

RT Journal Article
SR 1
A1 张健新;翟越洋;赵茜娅;
AD 河北工业大学土木与交通学院;河北工业大学河北省土木工程技术研究中心;
T1 基于数字孪生的装配式钢节点混凝土框架结构建造技术
JF 土木与环境工程学报(中英文)
OP 1-9
K1 装配式钢节点混凝土框架;数字孪生;虚拟传感器;智能建造
 prefabricated concrete frame with steel connector;digital twins;virtual sensor;intelligent construction

AB 与传统现浇框架结构相比，新型装配式钢节点混凝土框架结构建造速度更快，但新型框架钢连接节点处存在应力突变，因此，有必要采用基于数字孪生的手段监测该实际工程结构的施工过程，以获得钢节点对结构性能的影响。基于BIM、有限元和传感器等技术搭建了基于数字孪生的新型装配式钢节点混凝土框架结构的智能建造框架，从物理数据收集、虚拟模型建立、模型信息交互3个方面提出基于数字孪生的建筑结构智能建造实现方法。在新型装配式钢节点混凝土框架实际工程建造阶段，采用传感器技术实现工程中关键点数据的实时监测，并将其与BIM和有限元数据进行比较，进一步调整与修正物理模型中的框架结构受力情况，最终实现装配式钢节点混凝土框架数字孪生模型的建立和应用。研究表明，该数字孪生模型能有效对新型装配式钢节点混凝土框架结构进行实时监测，实现基于传感器网络和时空参数分析的危险点预测，有效减小资源消耗，为该结构的应用提供有效数据信息。
SN 2096-6717
CN 50-1218/TU
LA 中文
DS CNKI
LK https://kns.cnki.net/kcms/detail/50.1218.TU.20220711.1828.002.html

RT Journal Article
SR 1
A1 祝军权;
AD 广东环境保护工程职业学院人居环境学院;
T1 基于“数字化”背景下高职智能建造技术专业课程改革与实践研究
JF 现代商贸工业
YR 2022
IS 18
vo 43
OP 245-246
K1 数字孪生;智能建造技术;课程改革;实践教学
 

AB 数据说明建筑业在国民经济的作用更加凸显，同时智能建造取得显著进展。本文阐释了数字孪生发展优势及智能建造发展应用新需求、“数字化”智能建造技术内涵，制定智能建造技术专业人才培养规格，改革专业课程体系和课程教学内容，并对课程实践教学进行了研究。
SN 1672-3198
CN 42-1687/T
LA 中文;
DS CNKI
IS 18
DO 10.19311/j.cnki.1672-3198.2022.18.107

RT Journal Article
SR 1
A1 李娜;
AD 江苏信息职业技术学院建筑工程学院;
T1 智能建造视域下高职土建类专业“岗课赛证”人才培养的实施路径
JF 西部素质教育
YR 2022
IS 13
vo 8
OP 84-86
K1 “岗课赛证”;人才培养;土建类专业;智能建造
 

AB 文章首先分析了智能建造产业现状及智能建造人才培养现状，然后论述了智能建造视域下高职土建类专业“岗课赛证”人才培养的实施路径，包括对接岗位，确定对接产业链典型工作任务；以岗定课，构建工作过程系统化课程体系；以赛促教，改革教学方法及教学评价体系；等等。
SN 2095-6401
CN 63-1080/G4
LA 中文;
DS CNKI
IS 13
DO 10.16681/j.cnki.wcqe.202213024

RT Journal Article
SR 1
A1 宫长义;
AD 中亿丰控股集团有限公司;
T1 基于BIM+IOT工业互联网技术赋能智能建造
JF 施工企业管理
YR 2022
IS 07
OP 53-55
K1 BIM+IOT;互联网系统;全生命周期;建筑业;IOT;工业互联网;
 

AB <正>BIM是建筑空间和设备的三维数字化表达，IOT是建筑所有空间和设备运行数据的实时采集和反馈，BIM+IOT构建的工业互联网系统，真正实现了面向全生命周期数据集成和共享的智能建造应用，将成为未来建筑业数字化转型的主要技术手段。智能建造是采用物联网、人工智能、智能机器等新一代智能化技术，替代人工进行施工作业、部件加工及运输、安全与质量监管、项目决策管理等工作，实现工程安全、品质提升、降本增效、绿色低碳的新一代建造模式和管理理念。
SN 1001-9251
CN 11-2651/F
LA 中文;
DS CNKI
IS 07

RT Journal Article
SR 1
A1 吕卫清;
AD 中交第四航务工程局有限公司;
T1 数字化赋能推动建筑行业迈向智能化建造
JF 施工企业管理
YR 2022
IS 07
OP 48-49
K1 建筑行业;建筑业发展规划;BIM;
 

AB <正>不推动管理变革，不把BIM与建造方式进行融合，单纯在技术应用上去尝试或突破都是非常困难的，难以获得综合效益提升，还会增加管理成本，降低效率。近年来，建筑业体制改革不断深化，建筑规模持续扩大，我国建筑业得到长足发展。2021年，全国建筑业总产值达到293079亿元，比上年增加29132亿元，同比增长11.04%。与此同时，工程建筑行业在过去的二十年中每年平均生产率仅提高1%，而同期全球制造业平均增长率约为3.6%，很明显，
SN 1001-9251
CN 11-2651/F
LA 中文;
DS CNKI
IS 07

RT Journal Article
SR 1
A1 黄河;
AD 中国电建集团成都勘测设计研究院有限公司党委;
T1 工程公司智能建造发展之路
JF 施工企业管理
YR 2022
IS 07
OP 35-38
K1 工程建设行业;高质量发展;建筑工业化;BIM;建造技术;全生命周期;人工智能技术;示范应用;协同发展;生态持续;数字孪生;云计算;发展之路;
 

AB <正>智能建造融合了BIM,GIS,Io T、互联网、云计算、大数据、人工智能等信息技术，它们互相独立又互相联系，共同构成了智能建造的技术体系，是智能建造的技术基础。随着全球经济形势和我国经济环境的巨大变化，新常态下的中国人口红利逐渐消失，劳动成本不断升高，经济结构矛盾不断显露。我国正在进行产业的新旧动能转换。
SN 1001-9251
CN 11-2651/F
LA 中文;
DS CNKI
IS 07

RT Journal Article
SR 1
A1 李久林;
AD 北京城建集团有限责任公司;
T1 BIM与智能建造的关系
JF 施工企业管理
YR 2022
IS 07
OP 39-40
K1 BIM;数据模型;建造过程;智慧运维;物联网;建筑业;数字孪生;
 

AB <正>随着建筑业数字化改革的推进，我们正迈入数字孪生时代，而真正实现建筑物数字孪生的智能建造，其基础前提是建造对象和建造过程的高度数字化，这样一个过程唯有依托于BIM建立数据模型才能实现，真正达到智能建造或智慧运维。BIM与智能建造的关系建筑业作为我国国民经济的支柱产业，在国家建设中发挥了重要作用。当前，在全球新一轮科技革命和产业变革中，作为传统行业，
SN 1001-9251
CN 11-2651/F
LA 中文;
DS CNKI
IS 07

RT Journal Article
SR 1
A1 张琨;
AD 中国建筑集团有限公司;中国建筑股份有限公司;中建三局集团有限公司;中国建筑先进技术研究院;
T1 推进BIM深度应用  助力智能建造发展
JF 施工企业管理
YR 2022
IS 07
OP 41-43
K1 BIM;应用标准;实际应用;全过程;深度应用;数字化转型;
 

AB <正>现阶段在实际应用过程中，BIM技术应用标准体系还不完善、对项目建造核心数据掌握不足，BIM在建造过程中价值体现不明显、BIM技术支撑市场还不够有力等问题不足以支撑智能建造体系的构建和建造方式变革，其核心问题表现为BIM应用深度不足。近年来，随着我国经济由高速增长转向高质量发展阶段，建筑业逐渐进入存量时代，从业者老龄化严重、现场作业环境差、劳动效率不高、信息化水平有限等情况没有根本改变，生产方式仍然比较粗放。
SN 1001-9251
CN 11-2651/F
LA 中文;
DS CNKI
IS 07

RT Journal Article
SR 1
A1 曹少卫;
AD 中铁置业集团有限公司;
T1 BIM与智能建造融合的障碍
JF 施工企业管理
YR 2022
IS 07
OP 44-45
K1 BIM;高铁站房;中国中铁;
 

AB <正>BIM与智能建造融合难，既有市场原因，也有管理体制的因素。刚开始用BIM，是供方市场，前期投入比较大，前期成本高企会制约新技术的推广；再一个就是管理体制割裂了，设计施工不是一体化的，设计做了BIM模型，不会交给施工单位，造成重复建模，成本加大。BIM与智能建造必须要结合应该说“BIM与智能建造”是中国建筑业未来的发展方向；国内大型建筑企业，包括中国中铁都在搞“数智升级”，“数”，就是实体的数字化，就像咱们现在说的BIM技术，它作为数字化的载体，
SN 1001-9251
CN 11-2651/F
LA 中文;
DS CNKI
IS 07

RT Journal Article
SR 1
A1 杨震卿;
AD 北京建工集团有限责任公司信息部;
T1 从BIM到智能建造的路径与思考
JF 施工企业管理
YR 2022
IS 07
OP 46-47
K1 BIM;工程建造;建筑机器人;智能装备;
 

AB <正>BIM和智能建造有什么关系？BIM如何支持智能建造发展？2022年1月住建部发布的《“十四五”建筑业发展规划》中，在中国建筑业2035年目标当中指出“中国建造”核心竞争力世界领先，迈入智能建造世界强国行列”。从方向上再次明确了智能建造在中国建筑业发展中的关键作用。而在智能建造概念被提出来之前，
SN 1001-9251
CN 11-2651/F
LA 中文;
DS CNKI
IS 07

RT Journal Article
SR 1
A1 赵卫东;刘宏;
AD 成都建工集团有限公司党委;
T1 BIM技术助力建筑企业智能建造管理升级
JF 施工企业管理
YR 2022
IS 07
OP 50-52
K1 BIM;全生命期;建筑机器人;管理升级;
 

AB <正>在大力发展建筑工业化和建筑智能化的时代背景下，将BIM技术融入到建筑工程项目建造管理中，可以有效提升建筑工程整体的建造效益和企业智能建造水平，实现工程建造高质量发展。BIM的发展情况美国Autodesk公司在2002年率先提出BIM(Building Information Modeling)技术的概念，并迅速在全世界范围内推广应用，
SN 1001-9251
CN 11-2651/F
LA 中文;
DS CNKI
IS 07

RT Journal Article
SR 1
A1 张铭;
AD 上海建工四建集团有限公司;
T1 基于BIM技术的智能建造
JF 施工企业管理
YR 2022
IS 07
OP 56
K1 BIM;智能装备;数字化描述;
 

AB <正>BIM是在计算机里面描述建筑本体的标准方法，是智能建造装备完成的产品的数字化描述，是智能装备工作的重要输入，也是智能装备进行质量检查和验收的依据。作为传统产业的建筑业当前进入了转型发展，住建部联合十三部委提出了“智能建造与建筑工业化协同发展”作为建筑业发展的方向。
SN 1001-9251
CN 11-2651/F
LA 中文;
DS CNKI
IS 07

RT Journal Article
SR 1
A1 段宗志;梁瑞蕾;
AD 安徽建筑大学经济与管理学院;
T1 基于ISM的智能建造与建筑工业化协同发展影响因素研究
JF 徐州工程学院学报(自然科学版)
YR 2022
IS 02
vo 37
OP 87-92
K1 智能建造;建筑工业化;ISM模型;MICMAC模型;影响因素
 intelligent construction;building industrialization;ISM;MICMAC;influential factors

AB 随着经济和科技的不断发展，智能建造与建筑工业化协同发展成为必然发展趋势.为研究智能建造与建筑工业化协同发展影响因素及其内在联系，通过文献梳理和专家访谈的方式，从宏观层面、中观层面、微观层面选取了智能建造与建筑工业化协同发展的影响因素，进而构建了解释结构模型(ISM)的层次结构图，认为创新型人才培养、法律制度及标准规范和认知程度是其关键因素.在此基础上，运用交叉影响矩阵相乘法(MICMAC),确定创新型人才培养的驱动力最大、建筑企业发展战略目标的依赖性最强.该研究对推动智能建造与建筑工业化协同发展提供了理论参考.
SN 1674-358X
CN 32-1789/N
LA 中文;
DS CNKI
IS 02
DO 10.15873/j.cnki.jxit.000456

RT Journal Article
SR 1
A1 付慧星;
AD 南京工程学院;
T1 装配式混凝土建筑的数字设计与智能建造
JF 江苏建材
YR 2022
IS 03
OP 57-58
K1 装配式混凝土建筑;数字设计;智能建造
 prefabricated concrete buildings;digital design;intelligent construction

AB 当前，装配式混凝土建筑逐步发展，为了解决发展中遇到的诸多问题以及更有效地管理建筑施工，人们认为装配式混凝土建筑的数字设计与智能建造发展前景较大并进行深入研究。文章主要分析了国内外装配式混凝土建筑的数字设计与智能建造的发展现状及各自的方式与效果。
SN 1004-5538
CN 32-1274/TU
LA 中文;
DS CNKI
IS 03

RT Journal Article
SR 1
A1 刘晓东;任永苹;朱晶;温泽坤;
AD 桂林航天工业学院能源与建筑环境学院;哈尔滨理工大学建筑工程学院;中建二局第三工程有限公司;
T1 智能温控系统对大体积混凝土施工的影响
JF 混凝土
YR 2022
IS 06
OP 179-184
K1 智能温控系统;新兴信息技术;大体积混凝土;混凝土施工
 intelligent temperature control system;emerging information technology;mass concrete;concrete construction

AB 传统建造模式下大体积混凝土通水冷却降温采用人工监测、人工采集数据，存在数据精度低、数据处理慢、温控效率低、施工目标不容易保证等问题。针对这些问题开发一种新的智能温控系统，该系统通过智能感知、智能诊断、智能决策和智能控制过程精确反映测温点位置混凝土温度曲线变化并及时预警，实现冷却水管的自动开启和闭合。结果表明，系统采集数据准确且预警及时，温控效率得到大大提升的同时保证了施工目标的有效实现。
SN 1002-3550
CN 21-1259/TU
LA 中文;
DS CNKI
IS 06

RT Journal Article
SR 1
A1 范云翠;李昕浩;
AD 吉林建筑大学经济与管理学院;
T1 智能建造背景下建筑业中小企业面临的困境及解决对策研究
JF 城市建筑空间
YR 2022
IS 06
vo 29
OP 254-256
K1 智能建造;建筑业;中小企业;智能化发展
 

AB 当前面临新一轮产业变革与经济高质量发展的关键时期，建筑业中小企业应紧跟时代步伐向智能建造领域逐步迈进，实现建筑业整体智能化发展。结合中小企业在智能建造领域面临资源少、信息化水平低、不被重视等发展困境，从政府、大型企业与中小企业自身发展视角提出相应解决对策。
SN 2097-1141
CN 10-1813/TU
LA 中文;
DS CNKI
IS 06

RT Journal Article
SR 1
A1 贾表庆;汪兴文;顾磊;
AD 中国建筑第二工程局有限公司;
T1 基于BIM技术的大型钢结构建筑智能建造关键技术应用分析
JF 智能建筑与智慧城市
YR 2022
IS 06
OP 114-116
K1 BIM技术;智慧建造;智慧管理平台;大型钢结构
 BIM technology;intelligent construction;intelligent management platform;large steel structure

AB 根据BIM技术特点，结合钢结构施工装配的特点，明确BIM技术在钢结构施工装配各个阶段的应用方法，并分析BIM组装技术在钢结构施工中的主要应用内容，探索大型钢结构建筑智能建造关键技术。如今，BIM技术被广泛应用于建筑行业中，可以有效促进建筑钢材行业的发展，提高其经济效益。
SN 2096-1405
CN 10-1392/TU
LA 中文;
DS CNKI
IS 06
DO 10.13655/j.cnki.ibci.2022.06.034

RT Journal Article
SR 1
A1 郭鑫焱;
AD 中铁建设集团有限公司;
T1 机电一体化技术在智能建造中的应用分析
JF 居舍
YR 2022
IS 18
OP 173-176
K1 机电一体化技术;智能建造;应用分析
 

AB 当前我国科学技术正在不断创新，一些智能化的技术在各行业领域中得到了全面的发展，同时建筑行业也在朝着智能化的方向努力。在智能建造过程中需要结合现代化的机电一体化技术，改变传统机电施工过程中的问题和相关技术的局限性，满足对于技术创新的相关要求。同时，机电一体化技术还会涉及计算机技术、自动控制技术以及机械施工技术等多项技术的结合应用，它是实现我国建筑行业智能化、自动化发展的重要推动力量。因此其也被广泛地应用到我国建筑行业的建造发展中。但是，当前我国智能建造技术应用不够成熟，所以机电一体化技术的应用还是会存在一些问题，需要技术人员加强对该技术的研究以及多项技术的结合应用分析，实现我国智能建筑行业的稳定发展。
SN 1674-1900
CN 11-5638/TS
LA 中文;
DS CNKI
IS 18

RT Journal Article
SR 1
A1 晏宇春;熊威;孙孝宇;欧阳学;
T1 中国建筑第五工程局有限公司  装配式机电工厂智能化生产线应用
JF 建筑
YR 2022
IS 12
OP 27-30
K1 深圳国际会展中心;制冷机房;BIM;机电管线;预制化;生产线;
 

AB <正>随着建筑工业化产业的大力发展，装配式建筑的机电安装施工面临着新的挑战，预制构件工厂化对施工现场管线预埋的施工质量要求有了提高。机电工程的特点和构配件生产工厂化的理念，促成研发了装配式机电管线生产线，将以往施工现场的加工设备、加工工艺通过集成、优化、组合等方式形成满足不同安装需求的成套、标准加工生产设备，通过工业控制程序、工厂数字化管理平台等形成智能化生产能力。其改变了传统手工业生产存在的分散、低水平、低效率的现状，促进了技术水平的提升，推进了建筑工业化进程，对建筑业产业升级具有积极意义。
SN 0577-7429
CN 11-1405/TU
LA 中文;
DS CNKI
IS 12

RT Journal Article
SR 1
A1 于洋;
AD 中国建筑科学研究院有限公司建筑机械化研究分院;
T1 浅谈建筑业智能建造发展现状及未来趋势
JF 建筑机械化
YR 2022
IS 06
vo 43
OP 6-8+35
K1 智能建造;信息化;建筑业;发展现状;建议
 

AB 智能建造作为工业化建造和大数据、云计算、物联网、5G等新一代信息技术的有机融合，可以提高建筑行业生产力水平，实现建造过程的高质高效、节能减排，是实现我国建筑业高质量发展的重要依托。但基于我国国情，智能建造领域我国尚处于起步阶段，需要进一步升级和完善已有的智能建造产业体系，促进智能化和工业化协调发展，建立健全一体化智能建造发展模式。本文列举了现阶段建筑业发展面临的困境；简要介绍了智能建造的发展现状，并根据当前智能建造相关的政策提出相关建议。
SN 1001-1366
CN 11-1919/TU
LA 中文;
DS CNKI
IS 06
DO 10.13311/j.cnki.conmec.2022.06.017

RT Journal Article
SR 1
A1 陆亮;吴军凯;孙宁;朱敏言;
AD 同济大学机械与能源工程学院;浙江大学流体动力与机电系统国家重点实验室;
T1 智能建造——工程机械智能化
JF 液压与气动
YR 2022
IS 06
vo 46
OP 1-9
K1 智能建造;工程机械智能化;液压技术;定位技术
 intelligent construction;construction machinery intelligentization;hydraulic;localization

AB 将工程机械智能化概念融入智能建造的科学技术范畴，提出工程机械智能化为土建施工的工具智能化。在简要叙述智能建造大背景的前提下，以挖掘机为工程机械典型代表，首先叙述对其智能化分级定义的研究，总结其从辅助驾驶到全智能化的过程；再阐述当前智能挖机的研究进展和实际应用的成果；并就智能化前进道路上的液压技术和定位技术作了一定程度的分析：使用高性能的液压元件以适应自动控制，同时采用更加先进的控制算法提升系统的性能，而智能化的定位技术则依赖多种传感器和相应算法的应用。
SN 1000-4858
CN 11-2059/TH
LA 中文;
DS CNKI
IS 06

RT Journal Article
SR 1
A1 张燕;张苏俊;
AD 扬州工业职业技术学院;
T1 校企共建产教融合集成平台探索与实践——以扬州工业职业技术学院建工类专业为例
JF 湖北开放职业学院学报
YR 2022
IS 11
vo 35
OP 51-53
K1 校企共建;产教融合;集成平台;探索与实践
 school-enterprise co-construction;integration of industry and education;integration platform;exploration and practice

AB 为了有效促进建筑工程类高职院校产教融合集成平台建设，提升产教融合的竞争力，文章首先阐述了产教融合集成平台建设背景，然后分析了产教融合集成平台的构成，接着分析了产教融合集成平台运行模式，最后分析了产教融合集成平台双方受益情况，打破传统的实训授课模式，改变传统的教学方法，对实训基地进行创新性的建设，不仅可以深化教育教学改革，提高高职院校学生的实践创新能力，而且可以促进行业、企业以及学校多元化协同发展，提升高职院校的社会服务能力。
SN 2096-711X
CN 42-1902/G4
LA 中文;
DS CNKI
IS 11

RT Journal Article
SR 1
A1 刘俊强;唐绍勇;刘闯;梅迎东;魏婧怡;赵乐;
AD 北京建工集团有限责任公司;北京国际建设集团有限公司;
T1 超大超深基坑工程智能建造技术实施与应用
JF 建筑技术
YR 2022
IS 06
vo 53
OP 644-646
K1 深基坑;BIM应用;智能建造
 deep foundation pit;BIM application;intelligent construction

AB 项目将BIM技术、物联网及三维GIS技术深度融合，以BIM技术为核心的项目级智能化施工综合管理。实现质量巡检管理、远程视频监控、基坑智能监测、人员巡查路径规划、大型机械设备定位、智能化施工机械等方面的智能化，有效提升工程管理智能化水平，对推动工程建设向数字化、信息化、智能化发展具有理论价值和现实意义，也为BIM模型一模多用提供1种新的借鉴。
SN 1000-4726
CN 11-2253/TU
LA 中文;
DS CNKI
IS 06

RT Journal Article
SR 1
A1 尤志嘉;吴琛;刘紫薇;
AD 福建工程学院土木工程学院;福建工程学院福建省土木工程新技术与信息化重点实验室;
T1 智能建造研究综述
JF 土木工程与管理学报
YR 2022
IS 03
vo 39
OP 82-87+139
K1 智能建造;工业4.0;智能建造系统;理论体系;研究趋势
 intelligent construction;industry 4.0;intelligent construction system;theoretical framework;research trends

AB 第四次工业革命为传统建筑业转型升级带来了新的机遇，并推动其向智能建造的时代发展。作为一个新兴领域，智能建造技术研发与工程应用目前已受到学术界与产业界的广泛关注，然而其基础理论研究却相对滞后，尚未形成完整的理论体系。在综述国内外智能建造理论研究现状的基础上，本文描述了一套智能建造理论体系框架，将其划分为“基础理论、支撑技术、管理机制、参考架构、工作机理、集成方案、业务场景、运行机制、实施路径、核心目标、评价机制”等11项关键子领域，分别阐释其科学内涵并揭示其内在逻辑联系。在此基础上，展望智能建造领域未来的研究发展趋势，并识别潜在的研究方向，以激发更多面向智能建造理论体系的研究与实践。
SN 2095-0985
CN 42-1816/TU
LA 中文;
DS CNKI
IS 03
DO 10.13579/j.cnki.2095-0985.2022.20210952

RT Journal Article
SR 1
A1 秦金凤;
AD 合肥经济学院艺术设计学院;
T1 BIM+装配式技术应用现状及案例分析
JF 萍乡学院学报
YR 2022
IS 03
vo 39
OP 20-24+31
K1 BIM+装配式技术;装配式建筑;智能建造
 BIM+ prefabricated technology;prefabricated building;intelligent construction

AB BIM+装配式技术可被应用于建筑设计、构件生产、施工管理、运营维护等建筑项目的各个阶段，在建筑全生命周期中发挥着重要作用。在大型综合建筑、大型公共建筑、高层住宅建筑、超高层建筑等各类建筑中，BIM+装配式技术均有突出表现，尤其在解决异形结构、前移生产环节、缩减工期、节约建造及管理费用等方面优势突出，对推动我国建筑领域智能化、精细化以及集约化发展具有重要意义。
SN 2095-9249
CN 36-1339/G4
LA 中文;
DS CNKI
IS 03

RT Journal Article
SR 1
A1 占玉林;许江辉;何畏;蒋雅君;富海鹰;蒲黔辉;
AD 西南交通大学土木工程学院;
T1 智能建造虚拟仿真实验教学平台建设与探索
JF 实验技术与管理
YR 2022
IS 06
vo 39
OP 227-232
K1 智能建造;虚拟仿真;实验教学资源体系;实验室建设
 intelligent building;virtual simulation;experimental teaching resources system;laboratory construction

AB 为适应现代土木工程的发展趋势，满足经济社会对智能建造人才的需求，该文提出以优势学科科研团队促进教学。通过融合工程数据信息和虚拟仿真技术，城市智能建造虚拟仿真中心建立“一个平台、四个板块、八大系统”的实验资源体系和“一条主线、两个阶段、三类课堂”的实验教学体系；通过加强整合校际、校企合作以及军民融合的虚拟实验教学资源，培养学生的创新精神和实践能力，弥补智能建造专业在实践教学中的不足，为智能建造专业人才培养和虚拟仿真实验教学资源体系与平台的建设提供参考。
SN 1002-4956
CN 11-2034/T
LA 中文;
DS CNKI
IS 06
LK https://kns.cnki.net/kcms/detail/11.2034.T.20220610.1733.041.html
DO 10.16791/j.cnki.sjg.2022.06.040

RT Journal Article
SR 1
A1 陈翀;李星;姚伟;祝贺;
AD 清华大学建筑学院;华南理工大学工商管理学院;广东博智林机器人有限公司;中山大学地球科学与工程学院;北京建筑大学建筑与城市规划学院;
T1 BIM技术在智能建造中的应用探索
JF 施工技术(中英文)
YR 2022
IS 20
vo 51
OP 104-111
K1 建筑信息模型;智能建造;智能化管理;建筑机器人
 building information modeling(BIM);intelligent construction;intelligent management;construction robot

AB BIM技术广泛应用于建设项目全生命周期不同阶段。随着新兴技术的进步，BIM技术在项目建设中的应用逐渐拓宽和深入，推动智能建造快速发展。介绍BIM技术发展现状，讨论BIM技术与新兴技术的结合，探索BIM技术在设计管理、成本采购、智慧工地、协同平台等项目智能化管理及FMS机器人协同管理系统、BIS机器人仿真平台等建筑机器人施工体系中的应用。研究表明，BIM技术在智能建造中的应用具有显著的社会效益及广阔的市场前景。
SN 2097-0897
CN 10-1768/TU
LA 中文;
DS CNKI
IS 20
LK https://kns.cnki.net/kcms/detail/10.1768.TU.20220610.1546.004.html

RT Journal Article
SR 1
A1 陈珂;余璟;张芸菡;付赛娅;
AD 华中科技大学土木与水利工程学院;武汉市城市建设投资开发集团有限公司;四川农业大学建筑与城乡规划学院;
T1 基于智慧工地标准文本分析的智慧工地内涵及系统架构
JF 施工技术(中英文)
YR 2022
IS 11
vo 51
OP 7-11+17
K1 智慧工地;智能建造;体系架构;标准;文本分析
 smart construction site;intelligent construciton;system architecture;standard;content analysis

AB 为提升建筑业信息化水平，加强施工现场管理，采用文本分析法，以近年来我国部分省市、协会发布的智慧工地相关标准为研究对象，充分利用标准文件的科学性和指导性，分析智慧工地内涵及体系架构。研究发现，智慧工地内涵主要包括技术、管理和目标构成要素，需重点关注建设信息基础设施、功能板块以及数据接口标准。最后，提出具有普适性的智慧工地系统架构，并对智慧工地应用评价提出建议。
SN 2097-0897
CN 10-1768/TU
LA 中文;
DS CNKI
IS 11

RT Journal Article
SR 1
A1 龚炜;
T1 项目管理创新实践与思考
JF 施工企业管理
YR 2022
IS 06
OP 24
K1 实践与思考;
 

AB <正>工程建设行业对项目管理的探索与创新不曾停歇。尤其是近年来,营改增,资质改革,大力推广应用EPC模式、投建营模式;体量庞大、技术复杂、集成度高的项目大量出现;装配式建筑、智能建造等新型建造方式不断涌现,新的项目生产组织方式加速迭代;信息化、数字化、网络化、智能化迅猛发展,新技术、新材料、新装备层出不穷,不断拓展、刷新着企业对项目管理内涵与外延的认知,企业的项目管理创新实践异彩纷呈。一路走来,
SN 1001-9251
CN 11-2651/F
LA 中文;
DS CNKI
IS 06

RT Journal Article
SR 1
A1 秦长金;
AD 中国建筑第三工程局有限公司工程管理部;
T1 实施精益建造  升级项目管理
JF 施工企业管理
YR 2022
IS 06
OP 36-37
K1 精益建造;项目管理;以客户为中心;
 

AB <正>精益建造具有三个显著特点：更加注重设计成集成化；更加注重资源集约化；更加注重穿插有序化。伴随第一个百年奋斗目标的顺利实现，我国经济社会全面进入高质量发展阶段，稳字当头、稳中求进成为经济发展的主基调，这就意味着各行业野蛮生长的时代成为历史，建筑行业也不例外。面临全球经济下行压力，加之疫情不确定因素影响，如何在竞争日益激烈的市场环境下突破进取，
SN 1001-9251
CN 11-2651/F
LA 中文;
DS CNKI
IS 06

RT Journal Article
SR 1
A1 牛恒茂;牛建刚;李仙兰;吴俊臣;侯智国;刘永清;
AD 内蒙古建筑职业技术学院建筑工程与测绘学院;内蒙古建筑职业技术学院教务处;内蒙古建筑职业技术学院党政办公室;
T1 智能建造（技术）专业人才需求调研分析及人才培养路径探索
JF 高教学刊
YR 2022
IS 15
vo 8
OP 168-172
K1 智能建造;调研分析;学科交叉;人才培养
 intelligent construction;survey analysis;cross-disciplines;talent cultivation

AB 智能建造属于典型的新工科专业，也是建筑业转型升级的重要抓手。智能建造技术是未来发展趋势，专业人才需求紧迫。文章对行业、企业、学校和土建类相关毕业生进行智能建造人才市场需求的调研和分析，在此基础上从人才培养的顶层设计、课程体系设置以及教学与实践条件等方面给出智能建造（技术）专业人才培养的建设路径，为高校在智能建造（技术）专业培养优化提供借鉴。
SN 2096-000X
CN 23-1593/G4
LA 中文;
DS CNKI
IS 15
DO 10.19980/j.CN23-1593/G4.2022.15.041

RT Journal Article
SR 1
A1 张治成;贾铖修;孙晓燕;罗飞;
AD 浙江大学建筑工程学院;中南高科产业集团;
T1 智能增材建造与传统施工建造混凝土结构物化阶段碳排放比较分析
JF 混凝土
YR 2022
IS 05
OP 74-77+83
K1 智能增材建造;碳排放;混凝土;施工;水泥
 intelligent additive construction;carbon emissions;concrete;construction;cement

AB 智能增材建造是建筑工业化数字化智能化发展的必然趋势，与传统施工方式相比，可免模施工，增材建造，显著减少建筑垃圾，节约人工成本和生产时间，减少环境污染。针对中小型多层建筑开展智能增材建造混凝土结构、传统混凝土框架结构和砖混结构在施工阶段建材、能源、人工引起的碳排放对比分析。算例分析表明：物化阶段混凝土结构的碳排放主要来源于建材生产阶段，各方案均占比96%以上，其中智能增材制造混凝土结构生产碳排放主要来源于混凝土材料，占比99.5%，而框架结构生产阶段碳排放集中于墙体材料、模板、混凝土和钢筋，分别占比35%、27%、22%、15%，砖混结构碳排放集中于墙体材料、混凝土、模板和砂浆，分别占比54%、21%、12%、8%。
SN 1002-3550
CN 21-1259/TU
LA 中文;
DS CNKI
IS 05

RT Journal Article
SR 1
A1 苏立军;
AD 甘肃建投土木工程建设集团有限责任公司;
T1 基于BIM 5D的工程智能建造管理探究
JF 智能建筑与智慧城市
YR 2022
IS 05
OP 100-102
K1 BIM 5D;工程应用;智能建造;管理
 BIM 5D;engineering application;intelligent construction;management

AB 文章在分析BIM 5D技术的基础上，以实际工程为例，针对BIM5D的工程智能建造管理进行具体分析探讨，以提升实际的应用水平。
SN 2096-1405
CN 10-1392/TU
LA 中文;
DS CNKI
IS 05
DO 10.13655/j.cnki.ibci.2022.05.030

RT Journal Article
SR 1
A1 李辉;
AD 中冶集团武汉勘察研究院有限公司;
T1 岩土工程智能建造在地下空间的应用及展望
JF 智能建筑与智慧城市
YR 2022
IS 05
OP 91-93
K1 地下空间;岩土工程;智能建造
 underground space;geotechnical engineering;intelligent construction

AB 文章首先阐述了地下空间建设现状及国内外发展趋势，然后分析了智能建造在地下空间应用的价值和意义，探讨了传统岩土工程地下空间建造的不足和弊端，最后提出了岩土工程智能建造在地下空间的应用及展望。
SN 2096-1405
CN 10-1392/TU
LA 中文;
DS CNKI
IS 05
DO 10.13655/j.cnki.ibci.2022.05.027

RT Journal Article
SR 1
A1 陈雷鸣;
AD 广州工程总承包集团有限公司;
T1 装配式建筑智能制造和智能建造的创新需求分析
JF 智能建筑与智慧城市
YR 2022
IS 05
OP 141-143
K1 装配式建筑;智能制造;智能建造;创新需求
 prefabricated buildings;intelligent manufacturing;intelligent construction;innovation requirements

AB 近年来，智能建造理念和智能制造技术开始引入建筑领域，推进装配式建筑向更高层次发展。现场施工和工厂预制作为装配式建筑过程中的主要环节，对于建筑工程的进度、成本以及安全质量有着直接影响，因此，需要对装配式建筑的建造智能化进行分析研究。文章通过介绍装配式建筑智能制造的概念，详细探讨基于EPC工程的智能制造需要面对的问题及提出的创新诉求，梳理装配式智能建造面临的问题，针对性提出了解决对策和创新思路。
SN 2096-1405
CN 10-1392/TU
LA 中文;
DS CNKI
IS 05
DO 10.13655/j.cnki.ibci.2022.05.042

RT Journal Article
SR 1
A1 贺玲琳;叶召梅;
T1 马明磊：智能建造是建筑企业低碳化转型必经之路
JF 绿色建筑
YR 2022
IS 03
vo 14
OP 4-6
K1 中建八局;建筑企业;智能装配;低碳化转型;绿色建造;
 

AB <正>马明磊，中建八局工程研究院院长，博士后，中共党员，高级工程师，“马明磊基础设施科技创新工作室”带头人；承担国家“十三五”重大科研课题2项，省部级课题4项，参与国家“十二五”重大项目1项，主持并参与重大局级课题若干项；编著参与2项，参编国家标准2项，地方标准4项，主撰并出版企业标准2项，参与并出版企业标准3项；获得上海市五一劳动奖章，荣获建交委“城市之星”，
SN 1674-814X
CN 31-2040/TU
LA 中文;
DS CNKI
IS 03

RT Journal Article
SR 1
A1 潘伟;
AD 太原城市职业技术学院;
T1 基于BIM技术的工程施工项目管理技术
JF 新型工业化
YR 2022
IS 05
vo 12
OP 124-127+132
K1 项目管理;BIM;可视化;智能建造
 

AB 智能建造是发展现代土木工程的新要求，采用BIM技术开展建筑工程智能设计、智能建造、智能管养和智能防灾，有利于提高工程建造质量和施工效率。本文对比分析了BIM技术和传统施工管理技术的优劣，归纳并总结了BIM技术在施工项目中的应用范围。研究表明：较传统项目管理技术，BIM技术在施工项目图纸会审、信息交流、资料管理、碰撞检测和施工现场各场景具有明显优势，可以实现工程项目施工信息化和智能化管理，为BIM技术的工程应用提供了一定参考价值。
SN 2095-6649
CN 11-5947/TB
LA 中文;
DS CNKI
IS 05
DO 10.19335/j.cnki.2095-6649.2022.5.030

RT Journal Article
SR 1
A1 郭红领;马羚;叶啸天;张智慧;罗柱邦;
AD 清华大学;
T1 人机迫近交互下智能施工机械安全运行决策方法
JF 土木工程学报
YR 2022
IS 05
vo 55
OP 107-115+128
K1 智能建造;人机交互;施工机械;速度和分离监测;安全运行决策
 intelligent construction;human-machine interaction;construction machinery;speed and separation monitoring;safe operation decision-making

AB 建筑业面临着工人老龄化和安全生产形势严峻等问题，智能建造被认为是解决这些问题的有效途径。智能建造场景下人与智能施工机械将长期共存，存在大量的人-机迫近交互作业，故存在人-机碰撞风险。然而，对此当前尚缺乏有效的安全管理方法。文章基于速度和分离监测方法，提出了以保护性分离距离和停止保护距离为双重临界的施工机械安全运行决策方法，以支持机械运动的动态调整。此外，设计并实施了施工机械安全运行模拟试验。结果表明，文章构建的方法：(1)能够降低人机交互系统的碰撞风险；(2)在人机迫近或远离过程中保护人机安全；(3)在一定程度上提升了人机系统的效率。因此，文章成果可丰富智能建造安全管控知识体系，提升智能建造现场人机交互的安全水平，推进智能建造的发展与应用。
SN 1000-131X
CN 11-2120/TU
LA 中文;
DS CNKI
IS 05
DO 10.15951/j.tmgcxb.2022.05.005

RT Journal Article
SR 1
A1 侯仰志;贾茹;
AD 山东省建设科技与教育协会;
T1 跨行业发展理念下智能建造与新型工业化协同发展研究
JF 建设科技
YR 2022
IS 09
OP 46-48
K1 跨行业发展;智能建造;新型工业;协同发展
 cross-industry development;intelligent construction;new industry;collaborative development

AB 伴随大数据、人工智能、物联网等技术融合发展，数字技术与社会经济产生了密切的关系，数字经济成为带动各个行业转型发展的重要因素，深深影响着经济结构。在国民经济发展中，工程建筑行业发挥着重要作用，对区域发展、人民生活水平提升具有积极作用。面对数字经济时代发展形势，要想实现高质量建设和发展，必须要加快建筑行业转型，推动智能技术与建筑建造行业融合，实现智能化建造、智慧化建造，提升我国智能建造水平。基于此，本文立足跨行业发展理念，分析智能建造与新型工业化协同发展的前提，研究协同发展策略。
SN 1671-3915
CN 11-4705/TU
LA 中文;
DS CNKI
IS 09
DO 10.16116/j.cnki.jskj.2022.09.010

RT Journal Article
SR 1
A1 尚春静;姚凯卿;李小冬;黄梦醒;张立杰;
AD 防灾科技学院;海南大学信息与通信工程学院;清华大学建设管理系;深圳市斯维尔科技股份有限公司;
T1 基于区块链的装配式建筑建造质量智能管理平台研究
JF 建筑经济
YR 2022
IS 05
vo 43
OP 76-83
K1 装配式建筑;区块链;质量管理;标识解析;人工智能
 prefabricated buildings;blockchain;quality management;identifier resolution;AI

AB 分析建筑产品质量智能管理平台构建的关键技术，包括溯源技术、分布式存储技术、监管与数据传输技术、智能识别技术，从设计原则、平台架构、平台特色等方面阐述基于区块链的装配式建筑质量智能管理平台设计，以期实现装配式建筑建造全过程质量缺陷智能识别。
SN 1002-851X
CN 11-1326/F
LA 中文;
DS CNKI
IS 05
DO 10.14181/j.cnki.1002-851x.202205076

RT Journal Article
SR 1
A1 牛伟蕊;王彬武;
AD 住房和城乡建设部政策研究中心;
T1 关于发展智能建造的国际经验启示
JF 建筑经济
YR 2022
IS 05
vo 43
OP 10-16
K1 智能建造;建筑业;工业化;数字化;国际经验
 intelligent construction;construction industry;industrialization;digitization;international experience

AB 近年来，我国智能建造及建筑工业化发展迅速并取得了较显著的成效，但在产业体系、标准制定、技术研发、信息共享、人才培养等方面还面临着诸多难点和挑战，部分发达国家仍引领着整体的发展方向。初步梳理了当前一些国家智能建造的发展情况，提炼出在智能建造领域的发展侧重点和值得借鉴的经验，为我国发展智能建造提出建议。
SN 1002-851X
CN 11-1326/F
LA 中文;
DS CNKI
IS 05
DO 10.14181/j.cnki.1002-851x.202205010

RT Journal Article
SR 1
A1 刘占省;薛洁;杜修力;张建伟;
AD 北京工业大学城市建设学部;中国工程院;
T1 智能建造专业通专融合课程体系建设研究
JF 高等工程教育研究
YR 2022
IS 03
OP 26-31
K1 智能建造;通专融合;多维多元;课程体系
 intelligent construction;integration of general and professional;multidimensional and diversified;curriculum system

AB 智能建造作为新一代融合信息技术和工程建设技术的新型工程建造模式，是未来保障建筑行业高质量发展的重要科技手段。培养适合未来智能建造发展的创新型复合人才，对于我国实现建筑业的转型升级和国家数字化经济的发展具有重大意义。本文介绍了智能建造专业的发展现状以及通专融合课程体系建设所面临的问题，并详细阐述了解决问题的基本思路，通过建设智能建造专业知识逻辑体系、对课程综合化设计及交融性研究、实施智能建造专业通专融合课程项目化应用、构建智能建造专业通专融合模块化课程体系及教材知识结构体系四个具体措施，期望为培养多学科交叉融合的复合型智能建造人才提供参考。
SN 1001-4233
CN 42-1026/G4
LA 中文;
DS CNKI
IS 03

RT Journal Article
SR 1
A1 王景;
T1 智慧协同  勾勒高质量发展路径
JF 中国建设信息化
YR 2022
IS 08
OP 32-33
K1 智慧工地;建筑业发展规划;高质量发展;
 

AB <正>进入智能建造时代，智慧工地系统迎来全面升级，智慧工地将向全过程、多维度、数据充分共享、技术高度融合方向发展。建筑业是我国国民经济的支柱产业，经过30多年的改革发展，建筑业的建造能力不断增强，产业规模不断扩大。但同时，建筑行业存在诸多潜在隐患，监管体制机制不健全、工程建设组织方式落后、建筑设计水平有待提高、质量安全事故时有发生、市场违法违规行为较多、企业核心竞争力不强、
SN 2096-0824
CN 10-1357/TU
LA 中文;
DS CNKI
IS 08

RT Journal Article
SR 1
A1 刘世越;苏义坤;
AD 东北林业大学土木工程学院;
T1 路桥施工企业智能建造能力评价研究
JF 工程管理学报
YR 2022
IS 02
vo 36
OP 51-56
K1 智能建造;路桥施工企业;能力评价;COWA-G1-TOPSIS
 intelligent construction;road and bridge construction enterprises;ability evaluation;COWA-G1-TOPSIS

AB 智能建造作为一种信息化与工程建造过程高度融合的新型建造方式，已成为施工企业智能化转型的必要工具。针对路桥施工企业智能化发展现状，结合新基建对施工企业智能建造能力的新要求，构建了包含5个维度的路桥施工企业智能建造能力评价指标体系。应用COWA及G1赋权法，结合TOPSIS方法建立路桥施工企业智能建造能力评价模型。将评价体系应用于广东省某智慧高速项目，对4家路桥施工企业智能建造能力进行评级，结果显示：A与C企业属中等等级，D属较差等级，而B属差等级。评价体系的应用为路桥施工企业在智能建造领域发展的侧重点及战略方向提供参考。
SN 1674-8859
CN 23-1561/TU
LA 中文;
DS CNKI
IS 02
LK https://kns.cnki.net/kcms/detail/23.1561.TU.20220427.2200.009.html
DO 10.13991/j.cnki.jem.2022.02.010

RT Journal Article
SR 1
A1 王争;
AD 河北科技工程职业技术大学;
T1 基于职业本科人才培养定位方向构建专业课程体系——以“智能建造工程”专业为例
JF 邢台职业技术学院学报
YR 2022
IS 02
vo 39
OP 6-9+31
K1 职业本科;普通本科;应用型本科;专业课程体系
 vocational undergraduate;general undergraduate;applied undergraduate;professional curriculum system

AB 职业本科与普通本科、应用技术型本科属于同一层次不同类型的高等教育范畴，但他们之间又有着诸多不同。解读职业本科与普通本科、应用技术型本科的区别及联系，并从这一视角论述职业本科人才培养定位方向，以“智能建造工程”专业为例阐述课程体系构建路径，以期能够帮助职业院校教师构建体现职业教育特色的职业本科专业人才培养课程体系。
SN 1008-6129
CN 13-1268/G4
LA 中文;
DS CNKI
IS 02

RT Journal Article
SR 1
A1 李政道;郭振超;
AD 深圳大学;
T1 智能建造背景下的装配式建筑项目数字化管理课程教学改革探索
JF 安徽建筑
YR 2022
IS 04
vo 29
OP 98-100
K1 工程管理专业;装配式建筑;数字化管理;教学改革
 

AB 装配式建筑通过生产方式转型升级，提升生产效率，减轻劳动强度，缩短施工工期，摊薄建造成本，有利于突破建筑业发展瓶颈，全面提升建筑产业现代化的发展水平。装配式建筑已成为建筑业工业化发展的趋势。为了保证工程管理专业人才培养满足社会发展需求，加强对学生的装配式建筑课程教学就显得十分重要。对智能建造背景下的装配式建筑项目数字化管理课程教学改革进行深入探讨，并提供一种装配式建筑数字化管理平台，希望能够为相关教育工作者提供一些参考。
SN 1007-7359
CN 34-1124/TU
LA 中文;
DS CNKI
IS 04
DO 10.16330/j.cnki.1007-7359.2022.04.042

RT Journal Article
SR 1
A1 陈明彩;
AD 山东科技职业学院;
T1 加速构建工程造价人才培养体系
JF 人力资源
YR 2022
IS 08
OP 94-95
K1 人才培养体系;人才的培养;山东科技职业学院;工程造价;校企合作;
 

AB <正>智能建造是我国建造业转型升级的重要发展方向，工业机器人及其相关产业作为智能建造的关键环节，得到了国家的大力扶持。智能建造的发展催生了新的岗位，一些现有的岗位职责也发生了一系列变化，从而出现了人才缺口，这些都对工程造价专业人才的培养提出了更高的要求。因此，社会亟须培养一批掌握智能建造技术、拥有实践能力和创新能力的复合型人才。然而目前，社会对相关人才的培养还比较滞后，无法满足产业发展需求。
SN 1672-1632
CN 21-1485/C
LA 中文;
DS CNKI
IS 08

RT Journal Article
SR 1
A1 刘红伟;
T1 推动住房和城乡建设事业高质量发展——住房和城乡建设部相关负责人谈2022年重点工作
JF 中国勘察设计
YR 2022
IS 04
OP 12-17
K1 密切相关;历史文化保护;住房和城乡建设部;高质量发展;老旧小区改造;租赁住房;城市更新;农房建设;保障性;新型建筑工业化;城乡建设;历史文化资源;历史文化街区;
 

AB 2022年，是我国进入全面建设社会主义现代化国家、向第二个百年奋斗目标进军的重要起步之年，是“十四五”战略规划贯彻实施的关键之年，是党的二十大召开之年，也是住房和城乡建设事业高质量发展的重要一年。住房和城乡建设事业和人民群众的日常生活密切相关，同时也是补短板、扩内需、增投资、促消费，建设强大国内市场的重要领域。2022年，将如何推动住房和城乡建设事业高质量发展？今年将有哪些重点部署……在近期国务院新闻办公室举行的新闻发布会上，时任住房和城乡建设部部长王蒙徽与住房和城乡建设部副部长倪虹、张小宏，办公厅主任李晓龙一道，围绕住房和城乡建设高质量发展的相关话题进行了介绍。
SN 1006-9607
CN 11-3733/TU
LA 中文;
DS CNKI
IS 04

RT Journal Article
SR 1
A1 郭刚;
AD 科思顿企业咨询管理有限公司;
T1 从建筑业“十四五”规划看行业未来发展
JF 中国勘察设计
YR 2022
IS 04
OP 36-40
K1 建筑业发展规划;“十三五”期间;“走出去”;市场运行机制;建筑业;勘察设计行业;绿色建造;全过程工程咨询;建筑师负责制;未来发展;
 

AB 2022年1月，住建部发布了《“十四五”建筑业发展规划》（以下简称《规划》），阐明“十四五”时期建筑业发展的战略方向，提出2035年远景目标以及“十四五”时期发展目标，明确加快智能建造与新型建筑工业化协同发展、健全建筑市场运行机制、完善工程建设组织模式、完善工程质量安全保障体系、加快建筑业“走出去”步伐等七大主要任务，是行业发展的指导性文件。基于《规划》中重点内容，本文对“十四五”时期建筑业发展趋势进行分析，并提出相关建议。
SN 1006-9607
CN 11-3733/TU
LA 中文;
DS CNKI
IS 04

RT Journal Article
SR 1
A1 袁烽;李云贵;汤朔宁;
AD 同济大学;中国建筑股份有限公司;同济大学建筑设计研究院(集团)有限公司;
T1 多模态建造机器人成套装备关键技术与应用
JF 建设科技
YR 2022
IS 07
OP 55-58+61
K1 建造机器人;机器人控制软件;多模态施工装备;机器人建造工艺;示范应用
 construction robotics;robotic control software;multi-modal construction equipment;robotic construction technology;demonstration and application

AB 项目组针对环境友好、超低能耗、高效率生产建筑等行业需求，通过系统的技术研发与创新，本着“通过建筑数字建造将数字技术与建筑工业化进行深度融合，推动建筑业从碎片化、粗放型、劳动密集型生产方式向集成化、精益化、智能化生产方式转型升级，提升国家智能建造产业竞争力”的研究目标，建立了贯通性设计与建造软件控制技术，全域感知的多模态建造机器人建造装备平台，多材料建造机器人建造生产工艺等三个核心技术突破点，构建了具有自主知识产权的建筑机器人的性能化建构理论，共性技术软硬件平台以及多材料智能建造生产系统等创新成果，并进行了应用示范。成果应用于20余项高难度项目，经济与社会效益显著。
SN 1671-3915
CN 11-4705/TU
LA 中文;
DS CNKI
IS 07
DO 10.16116/j.cnki.jskj.2022.07.010

RT Journal Article
SR 1
A1 令狐延;倪阳;苏岩;张明;韦宏;刁尚东;黄庆辉;王帆;黄拥军;白思敏;谢庆辉;于化田;
AD 中国建筑第四工程局有限公司;华南理工大学建筑设计研究院有限公司;广州市重点公共建设项目管理中心;广州珠江工程建设监理有限公司;中建四局第一建设有限公司;
T1 工业化建筑信息化智能建造技术的研究与应用
JF 建设科技
YR 2022
IS 07
OP 125-128
K1 EPC模式;绿色低碳;智慧校园
 EPC mode;green and low-carbon;smart campus

AB 2018年8月，华南理工大学广州国际校区开工建设。该项目采用EPC模式建设，项目建设标准高难度大，建设工期仅352天。为克服华南理工大学国际校区的建设困难，顺利完成各项建设目标，项目采用绿色低碳建筑设计施工技术，此技术涵盖了BIM正向建模技术、建筑工人智能安全防护技术、基于RFID及BIM的预制构件数字化施工技术；为了实现施工进度的精细化、信息化、责任化管理，项目研发了基于BIM的施工进度重量法管控技术；同时融合应用物联网等多种信息化技术，研发了国际先进水平的智慧校园管理平台，实现了设备联动控制和课堂学员智慧管理。以上技术的融合覆盖，解决了高质量、大体量、工期紧、绿色化难题，引领了装配式建筑信息化绿色建造技术的进步，施工中采取多项措施节约了资源、保护了环境，“五节一环保”效果明显，施工中减少碳排放量1329吨，助力实现碳达峰和碳中和。
SN 1671-3915
CN 11-4705/TU
LA 中文;
DS CNKI
IS 07
DO 10.16116/j.cnki.jskj.2022.07.028

RT Journal Article
SR 1
A1 张美亮;张军侠;何忠茂;
AD 宁波大学科学技术学院;宁波城市职业技术学院;
T1 面向智能建造的多专业实训教学体系重构路径
JF 高等建筑教育
YR 2022
IS 02
vo 31
OP 152-159
K1 智能建造;职场变迁;实训教学
 intelligent construction;workplace changes;practical teaching

AB 培养智能建造工程人才，需要优化实训教学体系。建筑行业正在经历整体转型，一是从人力稀缺导出建筑工业化、二是从管道产品转向零部件产品、三是从一次交讫转为全周期运维；与此对应，土建工程师的适岗能力也有新诉求，尤其是应用型人才的工程能力、建筑工业化的协作能力和产品服务化的数据能力。应用系统动力学理论，解析实训教学与技能习得两大变量之间的因果链、增强回路、调节回路和反馈机制，研究结果表明：地方高校土建类专业可以从设计教学语境、人机交互平台和产教融合课程三个方面优化实训要素的连接关系，重构多专业全周期实训教学体系，契合智能建造人才需求。
SN 1005-2909
CN 50-1025/G4
LA 中文;
DS CNKI
IS 02

RT Journal Article
SR 1
A1 叶浩文;樊则森;苏衍江;
AD 中建科技集团有限公司;
T1 工业化建筑标准化、数字化、一体化建造关键技术
JF 建设科技
YR 2022
IS 07
OP 38-41
K1 标准化设计;自动化生产;数字化建造;一体化建造
 standardized design;automatic production;digitalized construction;integrated construction

AB 项目组针对目前工业化建筑存在“产业化、一体化程度低”、“构件生产自动化水平低”、“建造数字化基础薄弱”等问题，从设计、生产、施工全产业链角度进行全面系统的研究和创新。研发了全产业链一体化建造关键技术，实现设计生产施工的有效融合；研发了工厂自动化生产关键技术，实现机械化、自动化、智能化生产，提升部品部件的质量；研发了数字化建造关键技术，实现全产业链数据贯通，提高工程建造整体效率。研究成果在全国不同地区多个项目进行了示范应用，为我国建筑工业化实现规模化、高效益和可持续发展提供了技术支撑。
SN 1671-3915
CN 11-4705/TU
LA 中文;
DS CNKI
IS 07
DO 10.16116/j.cnki.jskj.2022.07.005

RT Journal Article
SR 1
A1 孙喜亮;孙志勇;薛小龙;王亮;刘超;
AD 哈尔滨工业大学;中国土木工程学会;广州大学;大连海事大学;中建交通建设集团有限公司;
T1 智能建造技术协同创新主体互动关系研究
JF 土木工程学报
YR 2022
IS 11
vo 55
OP 108-117
K1 智能建造技术;协同创新;主体互动关系;演化博弈
 intelligent construction technology;collaborative innovation;interactive relationships of stakeholders;evolutionary game

AB 文章分析智能建造技术创新主体的特点，界定并划分智能建造技术协同创新主体互动关系的范畴和类别，建立智能建造协同创新的多方演化博弈模型，揭示智能建造技术协同创新主体互动关系。主要结论为：(1)智能建造技术协同创新呈现级联性、函数性、动态平衡性、不确定性和指数性特征；(2)智能建造技术协同创新主体互动关系分为同质性的内部主体互动和异质性的内部主体与外部主体互动，表现出利益共生、成长进化和共享协同的特征；(3)创新主体之间的互动行为有利于对创新资源进行有效配置，推动智能建造技术的应用。
SN 1000-131X
CN 11-2120/TU
LA 中文;
DS CNKI
IS 11
LK https://kns.cnki.net/kcms/detail/11.2120.TU.20220410.1402.002.html
DO 10.15951/j.tmgcxb.21121226

RT Journal Article
SR 1
A1 牛伟蕊;王彬武;
AD 住房和城乡建设部政策研究中心;
T1 国内外建筑业发展情况比较研究
JF 建筑
YR 2022
IS 07
OP 12-17
K1 建筑业增加值;城镇化率;协同发展;建筑业发展;建筑工业化;
 

AB <正>建筑业是我国国民经济的支柱产业，在国民经济和社会发展中发挥了重要作用，多年来发展质量和效益不断提高，创造了举世瞩目的成就，但也仍存在一些需要破题的难点。将同时期国内外建筑业产业规模、发展阶段、企业表现、转型升级成效等发展情况进行比较研究，有利于客观分析当前我国建筑行业发展现状和存在的问题，并在借鉴国际经验的基础上提出下一步的发展建议。
SN 0577-7429
CN 11-1405/TU
LA 中文;
DS CNKI
IS 07

RT Journal Article
SR 1
A1 杨国强;
AD 碧桂园集团董事会;
T1 加快应用智能建造产品技术
JF 施工企业管理
YR 2022
IS 04
OP 51
K1 建筑机器人;施工设备;
 

AB <正>随着人工智能、机器人、5G、新材料等技术与建筑业的融合，智能建造的时代正在到来。国内已经可以实现建筑机器人、建筑信息模型（BIM）、新型装配式建筑等产品和技术在工程项目的协同作业，应用于勘察、规划与设计、生产、施工、监管与验收、运维与管理等建筑施工环节，
SN 1001-9251
CN 11-2651/F
LA 中文;
DS CNKI
IS 04

RT Journal Article
SR 1
A1 何文波;
AD 中国钢铁工业协会党委;
T1 大力推广装配式钢结构住宅建设
JF 施工企业管理
YR 2022
IS 04
OP 52
K1 钢结构住宅;建筑防火规范;大力推广;
 

AB <正>广泛采用钢结构，特别是装配式钢结构住宅的发展，将对实现建筑产业工业化、推行智能建造起到巨大作用。在这一进程中，钢铁材料将充分发挥其高效、循环、绿色的特性。钢铁产业与建筑产业的无缝衔接、绿色互动，对实现“双碳”目标潜力巨大、前景无限。
SN 1001-9251
CN 11-2651/F
LA 中文;
DS CNKI
IS 04

RT Journal Article
SR 1
A1 王美华;
AD 上海建工集团股份有限公司;
T1 加强跨行业协作  推动智能建造高质量落地
JF 施工企业管理
YR 2022
IS 04
OP 50
K1 建造方式;建筑业;
 

AB <正>长期以来，工程建造行业主要依靠资源要素投入与大规模投资来拉动发展，组织方式粗放，工业化、智能化、绿色化程度较低。在新时期，推动智能建造发展，被认为是建筑业摆脱传统粗放型建造方式的主要途径。智能建造不仅带来了工程建造技术的变革创新，而且将从产品形态、建造方式、经营理念、市场形态以及行业管理等方面重塑建筑业。
SN 1001-9251
CN 11-2651/F
LA 中文;
DS CNKI
IS 04

RT Journal Article
SR 1
A1 王传霖;
AD 中铁(上海)投资集团有限公司党委;
T1 提高建筑业数智化应用水平
JF 施工企业管理
YR 2022
IS 04
OP 48
K1 应用水平;协同推进;建筑机器人;建筑业;
 

AB <正>中国建筑业数字化发展面临的问题：一是信息化等关键共性技术仍然面临卡脖子问题；二是智能建造等变革性技术发展仍然处于初级阶段；三是数字化系统建设的企业内外协同较弱。建议如下。加大数智建造通用共性技术研发。推行智能建造，加大物联网、大数据、云计算、人工智能、区块链、5G、城市信息模型（CIM）等新技术在建造全过程的集成与创新运用。
SN 1001-9251
CN 11-2651/F
LA 中文;
DS CNKI
IS 04

RT Journal Article
SR 1
A1 丁烈云;
AD 中国工程院;
T1 加快智能建造人才培养
JF 施工企业管理
YR 2022
IS 04
OP 53
K1 新型建筑工业化;协同发展;土木工程专业;人才培养;
 

AB <正>近年来，国家推动智能建造发展的步伐逐步加快。2020年7月，住房和城乡建设部等13部门联合印发指导意见，力推智能建造与新型建筑工业化协同发展。2021年3月，“发展智能建造”纳入国家“十四五”规划纲要。2022年1月，全国住房和城乡建设工作会议将推动智能建造与新型建筑工业化协同发展作为建筑业转型升级的重点工作之一。
SN 1001-9251
CN 11-2651/F
LA 中文;
DS CNKI
IS 04

RT Journal Article
SR 1
A1 陈伟;王洁凝;
AD 住房和城乡建设部科技与产业化发展中心;
T1 关于建设高品质建筑的几点思考
JF 建设科技
YR 2022
IS 06
OP 12-14
K1 高品质建筑;装配式建筑;新型建筑工业化;智能建造
 high quality building;prefabricated building;new-type building industrialization;intelligent construction

AB 伴随着我国社会矛盾的变化，人民群众对住房的要求已从“有没有”转变为“好不好”。装配式建筑是一种新型建造方式，是提高建筑质量安全水平和建筑品质的重要手段。本文梳理了装配式建筑发展要求，总结了发展现状与问题，提出要牢牢把握人民对美好住房的向往，提升群众满意度，营造让企业盈利的市场环境，进一步完善行业基础，由“政策驱动”转向“市场驱动”，提供好看、好用、好维修、好更新的高品质建筑。
SN 1671-3915
CN 11-4705/TU
LA 中文;
DS CNKI
IS 06
DO 10.16116/j.cnki.jskj.2022.06.003

RT Journal Article
SR 1
A1 俞磊;
AD 杭州市城市建设发展集团党委;杭州市城市建设发展集团监事会;
T1 智能建造推动城市住房租购并举新发展
JF 建筑
YR 2022
IS 06
OP 25-26
K1 租购并举;长租房;长租公寓;
 

AB <正>当前，我国经济韧性强、潜力足，长期向好的基本面没有改变；与此同时，也面临需求收缩、供给冲击、预期转弱三重压力。城市住房建设和租房需求如何保持市场良性循环和健康发展，走出一条高质量发展可持续道路，是全社会普遍关心的话题，更是民生基础。今年《政府工作报告》继续定位“坚持房子是用来住的，不是用来炒的”，并再次重磅提出“租购并举”“加快发展长租房市场”，表明用切实行动来引导民众建立理性的房屋消费观。“加快发展长租房市场”恰是一帖民生良方，给百姓稳了心、给市场定了向。城市住房租购并举更是给城市建筑建设业合理开发存量房资产提供了有效途径。为此，我提出以下建议：
SN 0577-7429
CN 11-1405/TU
LA 中文;
DS CNKI
IS 06

RT Journal Article
SR 1
A1 吴秀峰;刘海卿;张霓;赵中伟;
AD 辽宁工程技术大学土木工程学院;
T1 土木工程专业升级态势下的设计类课程教学改革
JF 高教学刊
YR 2022
IS 08
vo 8
OP 131-133+137
K1 设计类课程;教学改革;项目驱动;考核体系
 design courses;teaching reform;project-driven;assessment system

AB 在新工科理念驱使下，文章在分析产业变革、人才能力需求的基础上，以知识体系搭接分析为切入点，阐述设计类课程“课堂+实践”双重教学特征及其在知识体系搭接中的节点作用。以钢结构设计课程为载体，从优化教学内容、项目驱动教学过程组织及学生成绩多维考核体系等方面对该课程教学改革进行讨论，为土木工程专业升级为智能建造专业的教学改革提供一定借鉴参考。
SN 2096-000X
CN 23-1593/G4
LA 中文;
DS CNKI
IS 08
DO 10.19980/j.CN23-1593/G4.2022.08.033

RT Journal Article
SR 1
A1 刘红波;张帆;陈志华;王龙轩;
AD 天津大学建筑工程学院;天津大学滨海土木工程结构与安全教育部重点实验室;河北工程大学土木工程学院;
T1 人工智能在土木工程领域的应用研究现状及展望
JF 土木与环境工程学报(中英文)
OP 1-20
K1 土木工程;人工智能;智能设计;智能建造;智能养维护
 civil engineering;artificial intelligence;intelligent design;intelligent construction;intelligent maintenance

AB 人工智能作为新一代产业变革的核心驱动力，是全面提高土木工程领域数字化、自动化、信息化和智能化的重要方法。为全面了解人工智能在土木工程中的发展及应用，定性分析了人工智能的基本研究领域，定量分析了人工智能在土木工程设计、制造、养维护阶段的研究现状，利用CiteSpace可视化工具深入挖掘人工智能在土木工程中的存在问题、发展瓶颈和研究趋势，并给出相应的解决办法及研究思路。通过文献综述发现，土木工程领域已开展了大量人工智能研究，但各阶段智能化发展不均衡，实际应用也存在一定局限性，需深入探索神经网络、大数据、深度学习等智能技术在土木工程全生命周期的交叉融合，促进土木工程领域人工智能研究的协同发展。
SN 2096-6717
CN 50-1218/TU
LA 中文
DS CNKI
LK https://kns.cnki.net/kcms/detail/50.1218.TU.20220312.1605.002.html

RT Journal Article
SR 1
A1 王美华;
AD 上海建工集团股份有限公司;
T1 加强跨行业协作  推动智能建造高质量落地发展
JF 工程建设标准化
YR 2022
IS 03
OP 36-37
K1 建造方式;建筑业;
 

AB <正>长期以来，工程建造行业主要依靠资源要素投入与大规模投资来拉动发展，组织方式粗放，工业化、智能化、绿色化程度较低。在新时期，推动智能建造发展，被认为是建筑业摆脱传统粗放型建造方式的主要途径。智能建造不仅带来了工程建造技术的变革创新，而且将从产品形态、建造方式、经营理念、市场形态以及行业管理等方面重塑建筑业。然而，当前由于建造产品的唯一性、建造过程的不可重复性、建造环节的碎片性以及现场环境的复杂动态性，导致智能建造在落地过程中仍面临诸多困境。
SN 1004-2989
CN 11-2989/TU
LA 中文;
DS CNKI
IS 03
DO 10.13924/j.cnki.cecs.2022.03.013

RT Journal Article
SR 1
A1 张涛;
AD 中铁建工集团有限公司建筑工程研究院;
T1 建筑机器人在高铁站房建造中的探索与应用
JF 智能建筑
YR 2022
IS 03
OP 18-20
K1 建筑机器人;建筑行业;人工智能技术;建筑工业化;多传感器融合技术;助力机器人;高铁站房;探索与应用;
 

AB <正>0前言建筑工程建设与施工，尤其是高铁站房工程、大型公建工程普遍具有施工生产规模大、劳动力使用密集等特点，且由于传统施工现场的粗放式管理，相应带来的就是施工管理难度大、施工安全风险高等问题。随着国家关于推动智能建造与建筑工业化协同发展的要求与号召，包括建筑机器人在内的智能建造技术与手段将为建筑行业实现可持续发展与转型升级带来新的思路。
SN 1672-1640
CN 11-4991/TU
LA 中文;
DS CNKI
IS 03

RT Journal Article
SR 1
A1 徐娟;吴亚东;裴彦军;
AD 中铁建工集团有限公司建筑工程研究院;
T1 高铁站房结构健康监测技术研究
JF 智能建筑
YR 2022
IS 03
OP 26-28
K1 结构健康监测技术;高铁站房;健康监测系统;建筑工业化;
 

AB <正>0引言近年来，随着科技和经济的发展，建筑业得到快速发展，特别是大跨钢结构建筑以其跨度空间大、采光好和形象现代美观的优势备受青睐，被广泛应用于机场航站楼、高铁客站、体育场馆、影剧院、展览馆以及博物馆等大型公共建筑领域。钢结构建筑在快速发展的同时，也出现了一些不容忽视的安全问题，大型工程坍塌事故时有发生，造成重大经济损失和公共安全问题，影响恶劣，给社会经济带来了巨大冲击。惨痛的事故教训受到政府和社会各界的关注，
SN 1672-1640
CN 11-4991/TU
LA 中文;
DS CNKI
IS 03

RT Journal Article
SR 1
A1 张凯;陆玉梅;陆海曙;
AD 江苏理工学院商学院;
T1 双碳目标背景下我国绿色建筑高质量发展对策研究
JF 建筑经济
YR 2022
IS 03
vo 43
OP 14-20
K1 碳达峰;碳中和;双碳目标;绿色建筑;高质量发展;激励机制
 Carbon peak;Carbon neutralization;Double carbon target;Green building;High quality development;excitation mechanism

AB 绿色建筑节能减排低碳的内涵特征符合双碳目标的方向，然而当前社会主体参与度、接受度并不高。在梳理绿色建筑发展现状，探究双碳目标与绿色建筑的逻辑关联，分析绿色建筑存在的现实困境后，提出绿色建筑高质量发展的政策建议。
SN 1002-851X
CN 11-1326/F
LA 中文;
DS CNKI
IS 03
DO 10.14181/j.cnki.1002-851x.202203014

RT Journal Article
SR 1
A1 尤志嘉;刘紫薇;
AD 福建工程学院;
T1 工业4.0驱动下建筑业智能化转型升级战略研究
JF 建筑经济
YR 2022
IS 03
vo 43
OP 21-27
K1 工业4.0;智能建造;信息物理系统;转型升级;建筑工业化
 Industry 4.0;intelligent construction;Cyber-Physical Systems;transformation and upgrading;construction industrialization

AB 第四次工业革命（工业4.0）的到来为建筑业智能化转型升级，实现高质量、可持续的发展带来了新的机遇。针对我国建筑业所面临的机遇与挑战，提出了工业4.0背景下建筑业智能化转型升级的“1438”战略框架，并详细阐述了该战略框架的概念内涵与实施策略，为我国制定建筑业智能化转型升级政策提供参考依据。
SN 1002-851X
CN 11-1326/F
LA 中文;
DS CNKI
IS 03
DO 10.14181/j.cnki.1002-851x.202203021

RT Journal Article
SR 1
A1 黄光球;郭韵钰;陆秋琴;
AD 西安建筑科技大学管理学院;
T1 基于智能建造的建筑工业化发展模式研究
JF 建筑经济
YR 2022
IS 03
vo 43
OP 28-34
K1 建筑业;高质量发展;智能建造;建筑工业化;发展模式;运作机制
 construction industry;high-quality development;intelligent construction;building industrialization;development mode;operation mechanism

AB 近年来，智能建造与建筑工业化协同发展已成为加快建筑业转型升级、推动建筑业高质量发展的重要途径。然而，智能建造与建筑工业化协同发展过程中存在协同不足、上下游企业关联性不强、管理制度与发展模式不适配等问题。基于此，本文依托互联网、大数据、BIM等智能化技术，构建基于智能建造的建筑工业化发展模式，即DCCO模式，并将项目建造过程划分为六个阶段，探讨在该模式下各阶段智能化技术与建筑工业化的融合应用，探究DCCO模式的运作机制，为推动智能建造与建筑工业化协同发展提供参考。
SN 1002-851X
CN 11-1326/F
LA 中文;
DS CNKI
IS 03
DO 10.14181/j.cnki.1002-851x.202203028

RT Journal Article
SR 1
A1 亢舒;
T1 “中国建造”体现大国担当
JF 建筑
YR 2022
IS 05
OP 11
K1 绿色建造;大国担当;
 

AB <正>在我国建筑市场竞争的大环境下，高质量已经成为建筑企业树立口碑的基石。中国建筑企业正在海内外为实现更加美好人居环境提供“中国方案”与“中国智慧”，用“中国建造”体现大国担当。对于企业发展而言，创新是永恒的话题。我国建筑企业的创新更是迫在眉睫，以创新推动高质量发展，是我国建筑企业走向未来的必由之路。
SN 0577-7429
CN 11-1405/TU
LA 中文;
DS CNKI
IS 05

RT Journal Article
SR 1
A1 张晓;
AD 吉林省建设发展研究院;
T1 智能建造与建筑业发展
JF 建筑
YR 2022
IS 05
OP 68-71
K1 建筑工业化;协同发展;建筑业总产值;“十二五”;建筑业发展;建筑业农民工;投入强度;
 

AB <正>日前，住房和城乡建设部颁布了《“十四五”建筑业发展规划》，规划明确提出智能建造与新型建筑工业化协同发展的政策体系和产业体系基本建立，全面提升产业链现代化水平是建筑业“十四五”时期的重要发展目标。要大幅提升建筑工业化、数字化、智能化水平，打造一批建筑产业互联网平台，形成一批建筑机器人标志性产品，培育一批智能建造和装配式建筑产业基地，
SN 0577-7429
CN 11-1405/TU
LA 中文;
DS CNKI
IS 05

RT Journal Article
SR 1
A1 端木;
T1 住建部发布《“十四五”建筑业发展规划》
JF 中国房地产
YR 2022
IS 07
OP 4
K1 建筑业发展规划;《“十四五”建筑业发展规划》;绿色建造;
 

AB <正>事件日前，住房和城乡建设部发布《“十四五”建筑业发展规划》（下称《规划》）。《规划》明确七大主要任务，包括：加快智能建造与新型建筑工业化协同发展；健全建筑市场运行机制；完善工程建设组织模式；培育建筑产业工人队伍；完善工程质量安全保障体系；稳步提升工程抗震防灾能力；加快建筑业“走出去”步伐。
SN 1001-9138
CN 12-1006/F
LA 中文;
DS CNKI
IS 07
DO 10.13562/j.china.real.estate.2022.07.017

RT Journal Article
SR 1
A1 潘超;王泽峰;李若阳;
AD 武汉科技大学城市建设学院;
T1 含BIM经理的项目管理模式及其在智能建造中的价值研究
JF 工程管理学报
YR 2022
IS 01
vo 36
OP 117-122
K1 BIM经理;全生命周期;项目管理模式;智能建造
 BIM manager;life-cycle;project management;intelligent construction

AB 我国自2011年发布《2011～2015年建筑化信息发展纲要》以来，经过10年时间大力推广BIM技术在项目全生命周期中的集成应用，虽取得一定成效，但整体发展缓慢。造成BIM发展滞缓的主要原因有政策、效益、技术和人才等方面因素，基于国内BIM发展现状，提出通过设立BIM经理即BIM项目全生命周期总负责人一职来提高项目管理效率和行业信息化水平，研究包含BIM经理的项目管理模式及其在智能建造中的应用价值，分析在智慧城市建设中BIM经理的发展前景。
SN 1674-8859
CN 23-1561/TU
LA 中文;
DS CNKI
IS 01
LK https://kns.cnki.net/kcms/detail/23.1561.TU.20220228.0955.020.html
DO 10.13991/j.cnki.jem.2022.01.021

RT Journal Article
SR 1
A1 韩青;樊焜;宋少贤;孙宝娣;石新羽;周茜;宋彬;
AD 青岛理工大学建筑与城乡规划学院、青岛市CIM+城市更新技术创新中心;重庆市市政设计研究院有限公司;青岛理工大学建筑与城乡规划学院;北京飞渡科技有限公司;
T1 基于CIM平台的智能建造数字仿真综合管理系统
JF 中国建设信息化
YR 2022
IS 04
OP 30-35
K1 CIM;信息模型;工程建设项目;基础平台;综合管理系统;数字仿真;
 

AB <正>目前,我国建筑建造方面信息数字化程度有所提高,但依旧存在管理方式粗放、建设效率低下等问题,因此亟需运用现代化新技术方法,包括以城市信息模型(City Information Modeling,简称CIM)平台作为智能建造的底座,推动智能建造发展,为"新城建"赋能。
SN 2096-0824
CN 10-1357/TU
LA 中文;
DS CNKI
IS 04

RT Journal Article
SR 1
A1 郑玉莹;朱立;谢伟;
AD 中国矿业大学徐海学院;杭州品茗安控信息技术股份有限公司;
T1 基于校企协同育人的土木工程专业建设改革
JF 高教学刊
YR 2022
IS 06
vo 8
OP 61-63+67
K1 协同育人;土木工程;应用型人才培养
 collaborative education;civil engineering;application-oriented personnel training

AB 在新工科建设背景下，文章通过校企合作协同育人，对土木工程专业进行实践探索，阐述土木工程专业和企业产教融合过程中采取的具体措施，如重新修订教学大纲、深化教学改革、教师培训、渗透教学、建设实训中心以及实习实践等。在新冠肺炎疫情期间，校企合作指导学生实习发挥巨大的作用，为以后开展基于实际工程的线上实习打下坚实的基础。文章的探索对提高学生知识、能力，培养有创新能力，能力和素质协调发展，可以适应未来建筑工业化的人才，提供切实可行的新思路。
SN 2096-000X
CN 23-1593/G4
LA 中文;
DS CNKI
IS 06
DO 10.19980/j.CN23-1593/G4.2022.06.015

RT Journal Article
SR 1
A1 鲍逸;
AD 上海市房屋安全监察所;
T1 工程建设行业数字化转型的探索与思考
JF 建筑科技
YR 2022
IS 01
vo 6
OP 47-50
K1 数字化转型;高质量发展;数字化测绘;智能建造;智慧运维
 

AB 工程建设行业是我国国民经济的重要产业,是我国经济建设的重要组成部分。但工程建设行业生产方式比较粗放、工业化程度低、科技创新能力明显不足,不能满足国家高质量发展的需求。随着工业工程建设行业逐渐向数字化和智能化发展。介绍了工程建设行业数字化转型的政策背景和目前存在的主要问题,总结了数字化转型的不同阶段和数字化技术的探索实践,并提出了工程建设行业数字化转型的建议。
SN 2096-3815
CN 31-2135/TU
LA 中文;
DS CNKI
IS 01

RT Journal Article
SR 1
A1 王津红;肖莹莹;李慧莉;丁晓博;
AD 大连理工大学建筑与艺术学院;
T1 基于热线切割工艺的智能建造节材优化策略研究
JF 城市建筑
YR 2022
IS 04
vo 19
OP 196-198
K1 机器人建造;热线切割;智能建造;参数化设计
 robotic construction;hot wire cutting;intelligent construction;parametric design

AB 机械臂热线切割工艺相比其他工艺如铣削加工更快速且污染更小，在非标准形态混凝土模板生产上具有极大优势，但热线切割工艺作为减材制造工艺同样伴随着巨大的材料浪费。本文以机器人热线切割工艺为例，从设计与建造两方面提出系统的节材策略。同时基于节材思维与策略进行某教学楼参数化墙的设计建造实践。
SN 1673-0232
CN 23-1528/TU
LA 中文;
DS CNKI
IS 04
DO 10.19892/j.cnki.csjz.2022.04.52

RT Journal Article
SR 1
A1 满轲;程海丽;崔光耀;宋高峰;白玉星;朱颖杰;
AD 北方工业大学土木工程学院;
T1 智能建造专业实践教学改革研究
JF 智能制造
YR 2022
IS 01
OP 121-123+127
K1 智能建造;实践教学;教学改革;科学精神
 

AB 面对未来建筑领域的新发展，智能建造专业应运而生，特别是智能建造实践类课程体系的设计愈加重要。本文提出了针对智能建造专业的3大类实践课程，即认识实习、企业工程实践以及工程实战；深入辨析了各个实践类别彼此之间的逻辑关系、各类别考察侧重点与区别；并进行了基于智能建造实践类课程的若干思考，强调对学生工程意识的引导与培养、对智能建造理念的灌输与融入。总结出智能建造实践类课程体系需在潜移默化中锻炼培养学生的科学精神，并点出科学精神的实质是“实事求是”与“批判质疑”。
SN 2096-0581
CN 10-1315/TP
LA 中文;
DS CNKI
IS 01

RT Journal Article
SR 1
A1 季华卫;
AD 中建八局第一建设有限公司;
T1 加快建造方式转变，推动机电安装高质量发展——中建八局一公司安装公司机电工业化探索与实践
JF 安装
YR 2022
IS 02
OP 9-11
K1 工业化;技术体系;机电安装;BIM;研发中心;建造方式;中建八局;产业化;发明专利;建筑业;高质量发展;
 

AB <正>2020年7月3日,国家十三部委联合下发《住房和城乡建设部等部门关于推动智能建造与建筑工业化协同发展的指导意见》,意见指出,建筑业是国民经济的支柱产业,为我国经济持续健康发展提供了有力支撑。但建筑业生产方式仍然比较粗放,与高质量发展要求还有很大差距。随着我国经济的发展,产业模式逐步从粗放型向集约型发生转变,建筑行业也向着高质量方向发展,对绿色生态、节能环保的要求也不断提高,建筑工业化成为全行业发展的大趋势。安装企业也必须依靠技术创新,全面推行机电安装工程的工业化,创新施工管理模式,实现由劳动密集型向管理密集型、技术密集型转变,不断提高劳动生产率。
SN 1002-3607
CN 11-5267/TU
LA 中文;
DS CNKI
IS 02

RT Journal Article
SR 1
A1 毛超;严薇;刘贵文;向鹏成;谢强;
AD 重庆大学管理科学与房地产学院;重庆大学土木工程学院;
T1 智能建造专业教育创新与实践
JF 高等建筑教育
YR 2022
IS 01
vo 31
OP 1-7
K1 智能建造专业;人才培养;课程体系;教育创新
 intelligent construction major;talent training;curriculum system;education innovation

AB 智能建造是建筑行业高质量发展和转型升级的必然趋势,在工业化和信息化的高度融合下,利用新技术为工程建造过程赋能,推动工程建造活动的生产要素、生产力和生产关系升级,支撑行业升级的人才需求也发生了新变化。面向智能建造专业人才所需知识和能力的变化,搭建具有特色的跨学科融合培养体系,介绍重庆大学智能建造专业建设方案,从培养目标、课程体系、教学模式等方面进行创新和思考,为中国智能建造专业的人才培养和相关专业建设提供参考借鉴。
SN 1005-2909
CN 50-1025/G4
LA 中文;
DS CNKI
IS 01

RT Journal Article
SR 1
A1 卢昱杰;高慧;霍天昭;
AD 同济大学土木工程学院;广联达科技股份有限公司;
T1 智能建造专业建设体系与教学方案设计
JF 高等建筑教育
YR 2022
IS 01
vo 31
OP 8-14
K1 智能建造;课程体系;实践教学;师资力量;管理制度
 intelligent construction;curriculum system;practical teaching;teaching staff;management system

AB 随着传统建造领域与现代信息技术的逐渐融合,智能建造这一概念应运而生。目前智能建造专业建设已成为相关高校的重要发展方向。但智能建造专业建设还处于初始阶段,其办学理念、课程体系、人才培养等尚未在业界达成共识,专业教学方案亟待研究。根据土木工程相关专业30位教师的问卷调查结果,分析智能建造专业面临的五大挑战,结合新工科专业建设提出的新要求,从课程体系、师资力量、教学方法、教学平台和管理制度等角度提出智能建造专业教学方案新模式,构建智能建造专业建设"P-S-R(要求-挑战-响应)"框架体系,明确智能建造专业的建设路径,以及各个时期的发展重点,以期为各类高校智能建造专业建设提供参考和借鉴。
SN 1005-2909
CN 50-1025/G4
LA 中文;
DS CNKI
IS 01

RT Journal Article
SR 1
A1 刘占省;白文燕;杜修力;
AD 北京工业大学城建学部城市与工程安全减灾教育部重点实验室;
T1 智能建造专业新型数字化教学模式研究
JF 高等建筑教育
YR 2022
IS 01
vo 31
OP 15-23
K1 新工科;智能建造;数字化教学;教学新模式
 emerging engineering education;intelligent construction;digital teaching;new teaching mode

AB 推动建筑产业改革、发展、升级,需要大力推进"新工科"建设,培养创新型人才。北京工业大学率先开展智能建造专业建设的研究和实践,提出了一种适用于智能建造专业的基于新型教学平台的综合性数字化教学模式。学校确定了智能建造专业的人才培养目标,并对课程集群建设进行探究,打造智能建造专业集群课程体系。依托学校学科优势和科研实力,立足于学习过程,以"面向完整任务"为教学核心,筹建了新型教学平台;依托新型教学平台,分别从技术层面、软件层面和硬件层面对教学模式进行了改革,提高了教学质量。同时,完善了学生的知识架构,提高了他们的逻辑思维能力,为培养创新型专业技术人才提供了支持。
SN 1005-2909
CN 50-1025/G4
LA 中文;
DS CNKI
IS 01

RT Journal Article
SR 1
A1 张颖;
T1 明确七大主要任务  提出三大保障措施  建筑业“十四五”发展规划出炉
JF 中国勘察设计
YR 2022
IS 02
OP 6
K1 建筑业;绿色建造;建筑机器人;
 

AB <正>本刊讯记者张颖报道近日，住房和城乡建设部发布《“十四五”建筑业发展规划》（以下简称《规划》），阐明了“十四五”时期建筑业发展的战略方向，明确了发展目标和主要任务。作为行业发展的指导性文件，《规划》明确了七大主要任务，包括加快智能建造与新型建筑工业化协同发展；健全建筑市场运行机制；完善工程建设组织模式；培育建筑产业工人队伍；完善工程质量安全保障体系；稳步提升工程抗震防灾能力；加快建筑业“走出去”步伐。
SN 1006-9607
CN 11-3733/TU
LA 中文;
DS CNKI
IS 02

RT Journal Article
SR 1
A1 陈汉成;刘明;钟远曦;
AD 深圳海外装饰工程有限公司;
T1 BIM技术及AI技术在装饰领域的应用研究
JF 智能建筑
YR 2022
IS 02
OP 62-65
K1 智能化建造;建筑信息模型;放样机器人;绿色建造
 intelligent construction;building information model;lofting robot;green construction

AB BIM技术、AI技术、智能建造技术是智能建造应用的核心技术。本文介绍BIM技术在装饰工程的应用，并融合AI技术针对性开发出基于BIM技术的智能放样机器人，该研究可以实现现场施工和设计模型的三维数字信息的交互，有利于智能化建造的推行。BIM技术的应用和放样机器人的研究是数字化设计和智能施工建造的两个代表性成果，是智能建造的重要方向。本文分别以酒店室内装饰和多曲面空间项目作为案例，展示了BIM技术、AI技术的应用，并将优秀经验积累成标准，为形成行业基础教材和人才培养打下基础。
SN 1672-1640
CN 11-4991/TU
LA 中文;
DS CNKI
IS 02

RT Journal Article
SR 1
A1 张海滨;范树宝;魏宏斌;郭长跃;刘守明;
AD 北京首钢建设集团有限公司;
T1 BIM及智能建造技术在首钢滑雪大跳台的应用
JF 智能建筑
YR 2022
IS 02
OP 19-24
K1 BIM;可视化;二维码;施工一体化;协同管理平台;钢结构构件;建造技术;
 

AB <正>0前言首钢滑雪大跳台项目作为2022年冬奥会正式比赛场馆，对施工的各个环节有着更严格的要求。本文阐述了BIM及智能建造技术在首钢滑雪大跳台的应用。项目以BIM为依托，通过一系列标准化、规范化举措，实现了施工一体化BIM协同管理平台对进度、质量、安全、二维码等精细化管控功能，
SN 1672-1640
CN 11-4991/TU
LA 中文;
DS CNKI
IS 02

RT Journal Article
SR 1
A1 丁烈云;
AD 中国工程院;
T1 数字建造的内涵及框架体系
JF 施工企业管理
YR 2022
IS 02
OP 86-89
K1 数字建造;精益建造;框架体系;
 

AB <正>数字建造不仅仅是建造技术的提升,更是经营理念的转变、建造方式的变革、企业发展的转型以及产业生态的重塑。数字建造的内涵什么是数字建造,目前还没有一个统一的表述。对此,不少学者和业界人士从不同的视角进行了有益探索,并提出了类似概念。这些概念对建造数字化的理解各有侧重,包括技术、管理、工程产品与服务等。需要说明的是,对这些概念从不同的视角进行解读是为了更好地阐述数字建造的内涵,并不是所述的概念只体现单一视角涵义。
SN 1001-9251
CN 11-2651/F
LA 中文;
DS CNKI
IS 02

RT Journal Article
SR 1
A1 李晓芳;
T1 智能建造  构筑未来
JF 高科技与产业化
YR 2022
IS 01
vo 28
OP 31-34
K1 建筑业;智能设计;数字孪生;
 

AB <正>2020年中国建筑业产值达到26万亿元，GDP占比高达25.9%。对此，在“2021全球十大工程成就暨2021全球工程前沿发布会”上，同济大学土木工程学院教授赵宪忠指出建筑业成就了中国“基建狂魔”的美誉，创造了巨大的社会财富，但中国建筑业也正面临着巨大的发展挑战。以下为报告整理。
SN 1006-222X
CN 11-3556/N
LA 中文;
DS CNKI
IS 01

RT Journal Article
SR 1
A1 韩青;徐翔;孙宝娣;孙建龙;袁钏;石新羽;
AD 青岛理工大学建筑与城乡规划学院、青岛市CIM+城市更新技术创新中心;国泰新点软件股份有限公司;青岛理工大学建筑与城乡规划学院;
T1 基于CIM平台的工程项目数字孪生智能建造系统应用研究
JF 中国建设信息化
YR 2022
IS 02
OP 34-38
K1 数字孪生;智慧工地;可视化管理;工艺工法;CIM;基础平台;电子沙盘;系统应用;
 

AB <正>在建设工程项目中普遍存在项目工程时间紧、任务重、管理困难、信息化程度低等问题,运用数字化和信息化手段,建立基于CIM的工程项目数字孪生智能建造平台,以期提升工程项目管理的质量与效率。1场景定义2021年3月25日,国家发展改革委、
SN 2096-0824
CN 10-1357/TU
LA 中文;
DS CNKI
IS 02

RT Journal Article
SR 1
A1 李桃;严小丽;
AD 上海工程技术大学管理学院;
T1 智能建造与建筑工业化协同发展系统及作用机制
JF 土木工程与管理学报
YR 2022
IS 01
vo 39
OP 131-136+143
K1 智能建造;建筑工业化;协同发展;机制;路径分析
 intelligent construction;building industrialization;collaborative development;mechanism;path analysis

AB 智能建造与建筑工业化协同发展是复杂的系统,关乎建筑产业转型升级。本文基于产业发展与协同学理论,构建二者协同发展系统,分析协同发展的内涵及系统结构;在此基础上,构建协同发展概念模型,运用结构方程实证研究系统内部作用机制。结果表明:环境、建造要素、企业、产业与系统协同发展等潜变量之间具有四条作用路径;产业对二者协同发展水平具有显著直接影响,而建造要素、企业、环境则通过产业结构、市场化程度、产业标准等间接影响二者协同发展。研究结果明确了二者协同发展作用机制,为政府相关政策制定及企业实践提供了依据。
SN 2095-0985
CN 42-1816/TU
LA 中文;
DS CNKI
IS 01
DO 10.13579/j.cnki.2095-0985.2022.20210394

RT Journal Article
SR 1
A1 房霆宸;
AD 上海建工集团股份有限公司;同济大学土木工程学院;上海超高层建筑智能建造工程技术研究中心;
T1 智能化建造技术的研究与探索
JF 建筑施工
YR 2022
IS 01
vo 44
OP 163-164
K1 智能化建造;智能算力算法;智能控制;机器智能;3D打印
 intelligent construction;intelligent computing algorithm;intelligent control;machine intelligence;3D printing

AB 智能化建造已成为建筑行业时代发展的热点和重点,是我国建筑业转型发展的关键和必然趋势。通过总结现有智能建造技术研究基础和发展现状,从基于大数据和智能算力算法的建造技术、基于图像识别和智能感知的建造技术、基于工业互联的智能控制技术、基于机器智能的建造技术、三维打印建造技术等方面,对智能建造技术发展的关键进行思考和探索,可为业内同行开展相关研究与应用工作提供参考。
SN 1004-1001
CN 31-1334/TU
LA 中文;
DS CNKI
IS 01
DO 10.14144/j.cnki.jzsg.2022.01.051

RT Journal Article
SR 1
A1 王红卫;钟波涛;李永奎;曾赛星;袁竞峰;刘典;
AD 华中科技大学管理学院;华中科技大学土木与水利工程学院;同济大学经济与管理学院;上海交通大学安泰经济与管理学院;东南大学土木工程学院;上海大学悉尼工商学院;
T1 大型复杂工程智能建造与运维的管理理论和方法
JF 管理科学
YR 2022
IS 01
vo 35
OP 55-59
K1 大型复杂工程;智能建造;智能运维;管控平台;价值创造
 large-scale complex projects;intelligent construction;intelligent operation and maintenance;control platform;value creation

AB 大型复杂工程的复杂性挑战已经成为全球性难题，以人工智能为代表的数字技术为应对复杂性提供了新机遇。面对智能建造与运维的新趋势，如何实现管理智能化同步耦合并开拓新的理论和方法，正成为一个新的重要研究领域。在介绍研究现状和发展趋势的基础上，分析智能建造与运维的管理变革，展望建立新情景下工程管理理论和方法面临的典型科学问题，旨在为数字时代工程管理研究提供方向性参考，帮助巩固“中国建造”的学术话语体系。
SN 1672-0334
CN 23-1510/C
LA 中文;
DS CNKI
IS 01

RT Journal Article
SR 1
A1 樊则森;廖敏清;李新伟;苏世龙;
AD 中建科技集团有限公司;
T1 长圳项目智能建造应用
JF 中国勘察设计
YR 2022
IS S1
OP 102-105
K1 生产线;BIM;预制构件;
 

AB <正>核心看点2021年8月,住房和城乡建设部发布了《关于印发智能建造与新型建筑工业化协同发展可复制经验做法清单(第一批)的通知》,总结全国各地优秀经验做法,供全行业学习借鉴。其中,由中建科技集团有限公司承建的深圳市长圳公共住房项目(以下简称"长圳项目")在19项主要举措中,有5项举措被认可推广,数量居所有被推荐项目首位。长圳项目在建立基于BIM的标准化部品部件库、打造部品部件智能生产工厂、建设企业级建筑产业互联网平台、普及测量机器人和智能测量工具、研发应用智能测绘机器人及钢筋绑扎机器人等方面均贡献了宝贵的经验做法。
SN 1006-9607
CN 11-3733/TU
LA 中文;
DS CNKI
IS S1

RT Journal Article
SR 1
A1 张润东;孙晓阳;颜卫东;边辉;于建伟;于鑫;
AD 中国建筑第八工程局有限公司;
T1 江苏园博园（一期）项目BIM+CIM全生命期智建慧管关键技术
JF 中国勘察设计
YR 2022
IS S1
OP 58-61
K1 BIM+CIM;园博园;全生命期;CIM;
 

AB <正>核心看点江苏园博园(一期)项目集成"特""智""大""难"等特点,BIM为项目规划阶段、设计阶段、施工阶段及运维运营阶段提供全过程、全专业、全要素应用,辅助解决超大复杂项目的多专业协同、复杂地形处理、废旧建筑改造等难题;利用建筑机器人和数字化加工技术,解决复杂多曲面现代木结构屋面系统和艺术砌体墙的精细化构件加工和装配式施工难题;通过BIM+GIS模型整合,形成区域级CIM整合模型,统筹项目规划设计,模拟解决项目建筑选址、道路方案比选、
SN 1006-9607
CN 11-3733/TU
LA 中文;
DS CNKI
IS S1

RT Journal Article
SR 1
A1 宫仁;
T1 第一批智能建造新技术新产品创新服务典型案例出炉
JF 建筑工人
YR 2022
IS 01
vo 43
OP 53
K1 新产品创新;住房和城乡建设部;互联网平台;
 

AB <正>住房和城乡建设部办公厅近日印发通知，公布第一批智能建造新技术新产品创新服务典型案例清单。通知提出，按照《住房和城乡建设部等部门关于推动智能建造与建筑工业化协同发展的指导意见》要求，为总结推广智能建造可复制经验做法，指导各地住房和城乡建设主管部门和企业全面了解、科学选用智能建造技术和产品，经企业申报、地方推荐、专家评审，
SN 1002-3232
CN 11-2252/TU
LA 中文;
DS CNKI
IS 01

RT Journal Article
SR 1
A1 王江营;陈浩;肖鹏;曹文贵;肖志宏;阳凡;
AD 湖南建工集团有限公司;湖南大学;
T1 “双碳”背景下建筑业绿色与智能建造发展探讨
JF 智能建筑
YR 2022
IS 01
OP 16-18
K1 绿色低碳技术;BIM;智能运维;建筑业;绿色建造;建筑工业化;建筑师负责制;
 

AB <正>0引言自2015年8月,工业和信息化部、住房城乡建设部联合印发了《促进绿色建材生产和应用行动方案》后,国家多个部委又相继出台了《关于加快新型建筑工业化发展的若干意见》、《建筑信息模型施工应用标准》、《关于在民用建筑工程中推进建筑师负责制的指导意见》、《关于推动智能建造与建筑工业化协同发展的指导意见》、《关于开展绿色建造试点工作的函》、《关于加强县城绿色低碳建设的意见》等多个政策文件和标准导则,旨在贯彻落实绿色发展理念和智能建造技术,提升建筑品质、推动建筑业高质量发展,节约资源,保护环境,满足人民日益增长的美好生活需求。
SN 1672-1640
CN 11-4991/TU
LA 中文;
DS CNKI
IS 01

RT Journal Article
SR 1
A1 陈应;
AD 中建三局智能技术有限公司;
T1 CIM平台在绿色智能建造中的应用探究
JF 智能建筑
YR 2022
IS 01
OP 31-33
K1 CIM;基础平台;建筑工业化;智慧工地;智慧化管理;绿色生态城区;信息模型;竣工验收备案;物联网;业务协同;绿色智能;应用探究;
 

AB <正>0前言2020年7月3日,住房和城乡建设部等13部门联合印发了《关于推动智能建造与建筑工业化协同发展的指导意见》,明确提出了推动智能建造与建筑工业化协同发展的指导思想、基本原则、发展目标、重点任务和保障措施。其中提到探索建立表达和管理城市三维空间全要素的城市信息模型（CIM）基础平台是推动智能建造与建筑工业化的重要任务。
SN 1672-1640
CN 11-4991/TU
LA 中文;
DS CNKI
IS 01

RT Journal Article
SR 1
A1 仇彤;苏大鹏;朱祝府;李建虎;史国梁;纪西胜;
AD 中研建(北京)智能科技有限公司;中电科(北京)置业发展有限公司;北京工业大学城市建设学部;
T1 基于BIM的中电科大型复杂钢结构工程智能建造应用体系
JF 土木建筑工程信息技术
YR 2023
IS 01
vo 15
OP 100-106
K1 大型复杂钢结构;BIM技术应用;施工过程;智能建造
 Large Complex Steel Structure;BIM Technology Application;Construction Process;Intelligent Construction

AB 近些年来，国家积极推动建筑业转型并大力发展智能建造。然而，在目前大型复杂钢结构施工过程中智能建造水平还较低，传统施工方法不足以解决目前的工程难题。为此，本文提出一种基于BIM的大型复杂钢结构工程智能建造应用体系。该体系以BIM技术为基础融合多种现代技术，搭建了一套贯穿设计、施工与运维三大阶段的基于BIM的全阶段信息化智慧管理体系与具体应用流程，可以从根本上解决众多在施工与管理的过程中遇到的重难点。本文还以该管理体系，构建了一套面向施工过程的智能建造应用体系，提出了在设计与施工过程中的七大技术创新。从中国电科科技创新园实践中来看，该套智能建造应用体系能够解决大型复杂钢结构施工过程中的技术与管理难题，辅助智慧工地建设，推动智能建造的发展。
SN 1674-7461
CN 11-5823/TU
LA 中文;
DS CNKI
IS 01
LK https://kns.cnki.net/kcms/detail/11.5823.tu.20220104.1338.010.html
DO 10.16670/j.cnki.cn11-5823/tu.2023.01.18

RT Journal Article
SR 1
A1 黄奇帆;
AD 中国国际经济交流中心;
T1 着力打造数字化赋能的智能建造产业体系
JF 施工企业管理
YR 2022
IS 01
OP 41-42
K1 建筑业企业;商业模式;供应链;数字化程度;产业互联网;
 

AB <正>如果说信息化关注的核心是流程,数字化关注的核心就是商业模式,也就是建筑产业互联网;因此,数字价值的挖掘不是以往的IT部门能够做的工作,而是整个建筑业企业的战略调整,需要企业领导者改变思维模式,全方位地做好规划。世界正在进入以信息产业为主导的经济发展时期。我们要把握数字化、网络化、智能化融合发展的契机,以信息化、
SN 1001-9251
CN 11-2651/F
LA 中文;
DS CNKI
IS 01

RT Journal Article
SR 1
A1 姜景山;何培玲;赵延喜;张超;韦有信;贾彩虹;赵冰华;
AD 南京工程学院建筑工程学院;
T1 新工科背景下智能建造专业复合型人才培养的探索
JF 中国多媒体与网络教学学报(上旬刊)
YR 2022
IS 01
OP 165-168
K1 新工科;智能建造;学科交叉融合;人才培养;课程体系;教育模式;创新创业;协同机制
 emerging engineering education;intelligent construction;inter-disciplinary integration;talent cultivation;curriculum system;education mode;innovation and entrepreneurship;synergetic mechanism

AB 新一轮科技革命和产业变革正在兴起,传统建筑行业面临转型升级。智能建造专业作为新工科背景下土木工程与时俱进的发展,面临诸多机遇和挑战,如何培养更多全面发展的智能建造人才满足建筑行业产业升级的需要,显得尤为重要和紧迫。从工程教育模式、学科交叉现状、创新创业情况、数字网络影响等方面分析了目前人才培养存在的问题,对智能建造人才的培养从课程体系重构、教学模式改革、校企平台搭建、创新创业实践、协同机制构建等方面进行了思考和探索,以促进智能建造专业复合型人才的培养,为未来建筑行业转型升级提供保障。
SN 1673-2499
CN 11-9321/G
LA 中文;
DS CNKI
IS 01

RT Journal Article
SR 1
A1 尚少岩;
AD 住房和城乡建设部信息中心;
T1 践行新发展理念  推进智能建造与新型工业化协同发展
JF 中国建设信息化
YR 2021
IS 24
OP 10-11
K1 建筑工业化;建筑业信息化;数字中国;新发展理念;协同发展;
 

AB <正>《中国建筑业信息化发展报告(2021)智能建造应用与发展》立足于建筑业发展面临的机遇与挑战,紧扣国家发展战略和行业战略方向,从宏观中观微观多视角展现智能建造,为行业进一步推进智能建造发展提供引导。
SN 2096-0824
CN 10-1357/TU
LA 中文;
DS CNKI
IS 24

RT Journal Article
SR 1
A1 马智亮;
AD 清华大学土木工程系;
T1 解读《中国建筑业信息化发展报告（2021）智能建造应用与发展》
JF 中国建设信息化
YR 2021
IS 24
OP 12-15
K1 建筑工业化;协同发展;应用系统;应用流程;建筑行业;信息化发展;建筑机器人;建筑业信息化;《中国建筑业信息化发展报告（2021）智能建造应用与发展》;住房和城乡建设部信息中心;智能装备;应用与发展;
 

AB <正>《中国建筑业信息化发展报告(2021)智能建造应用与发展》凝聚了我国建筑行业智能建造领域理论和实践经验,是非常宝贵的集体智慧的结晶,对于今后我国智能建造领域的发展具有重要的引导和指导意义。
SN 2096-0824
CN 10-1357/TU
LA 中文;
DS CNKI
IS 24

RT Journal Article
SR 1
A1 郑琪;
AD 北京市建筑设计研究院有限公司;
T1 加快数字化转型  推动建筑业高质量发展
JF 中国建设信息化
YR 2021
IS 24
OP 16-18
K1 建筑业;建筑行业;数字化转型;全过程工程咨询;高质量发展;
 

AB <正>数字技术的出现,使建筑的设计过程更加精细,使建筑的形态更加的合理,使建筑的环境更加的舒适健康,使建筑的运行更加的节能。住房和城乡建设部联合多部门印发《关于推动智能建造与建筑工业化协同发展的指导意见》,旨在推动建筑业数字化、智能化转型升级。关于建筑行业的数字化转型,具有以下四个突出的特点:
SN 2096-0824
CN 10-1357/TU
LA 中文;
DS CNKI
IS 24

RT Journal Article
SR 1
A1 龚剑;
AD 上海建工集团股份有限公司;
T1 从“建造”到“智造”  共筑美好未来
JF 中国建设信息化
YR 2021
IS 24
OP 25-27
K1 智能装备;工程管理模式;建筑业;智能化控制系统;工程装备;一体化集成;发展与应用;智能化水平;施工作业;监管模式;模架装备;建筑智能;整体钢平台;协同创新;
 

AB <正>智能装备的不断发展与应用,必将颠覆传统的建造模式,从点到面上革新各项施工工艺;在改变工程管理模式的同时,也将改变工程监管模式,实现建筑业智能化转型升级。目前建筑行业智能装备很多,比如智能模架装备、预制构件智能生产线、智能焊接机器人、3D打印机器人等。这些智能建筑装备在其所应用的场景、流程方面各不相同,但也有一些共性特征。
SN 2096-0824
CN 10-1357/TU
LA 中文;
DS CNKI
IS 24

RT Journal Article
SR 1
A1 刘刚;
AD 广联达科技股份有限公司研究院;
T1 推动智能建造与建筑工业化协同发展  打造产业转型升级新动能
JF 中国建设信息化
YR 2021
IS 24
OP 32-35
K1 数字孪生;智能设计;机械设备;建筑工业化;建筑业信息化;智能生产;精益建造;生产线;智能服务;产业转型升级;物理实体;工业化建造;项目全过程;建筑产业;绿色化;生产要素;住房和城乡建设部信息中心;协同发展;新动能;
 

AB <正>通过智能建造,将打造"软件+数据"的数字生产线,推动工程建造过程从传统的实体建造,转变为全数字化虚拟建造和工业化实体建造,赋能项目全过程,更高效地提升生产效率。2020年,住房和城乡建设部联合多部委发布了《关于推动智能建造与建筑工业化协同发展的指导意见》(下文简称《指导意见》),指出智能建造与建筑工业化融合发展,对推动建筑业转型升级和高质量发展意义重大。智能建造在工业化建造和数字化建造的基础上,通过信息技术与建造技术的深度融合,结合先进的精益建造理论方法,实现工程项目的成功交付。
SN 2096-0824
CN 10-1357/TU
LA 中文;
DS CNKI
IS 24

RT Journal Article
SR 1
A1 邓夏扬;
AD 四川省建设科技发展与信息中心;
T1 数实融合  打造建筑产业互联网新生态
JF 中国建设信息化
YR 2021
IS 24
OP 28-31
K1 建筑工业化;产业互联网;建筑产业;全产业链;协同发展;建筑行业;安全监管模式;信息模型;互联网平台;建筑业信息化;监管信息系统;职业培训机构;工程总承包企业;基础平台;
 

AB <正>《中国建筑业信息化发展报告(2021)智能建造应用与发展》总结了行业所取得的成绩,有利于提升行业的信心,鼓舞行业的士气,对建筑行业未来的高质量发展和指导实践具有十分重要的意义。《关于推动智能建造与建筑工业化协同发展的指导意见》提出,到2025年,智能建造与建筑工业化协同发展的政策体系和产业体系基本建立,建筑工业化、数字化、智能化水平显著提高,建筑产业互联网平台初步建立。
SN 2096-0824
CN 10-1357/TU
LA 中文;
DS CNKI
IS 24

RT Journal Article
SR 1
A1 马旭国;
AD 中铁建工集团北方工程有限公司;
T1 装配式建筑智慧建造现状研究
JF 中国建设信息化
YR 2021
IS 24
OP 67-69
K1 装配式建筑;智慧建造;BIM技术
 

AB 本文通过问卷调查的方式,了解当前装配式建筑智慧建造现状,结合调查结果,找出装配式智慧化建设期间存在的不足。提出搭建产业服务信息平台,实现对装配式智慧化建设的全过程监管,积极研发设计软件以及结构技术,打造出智慧工地,重视BIM技术、IOT技术的合理运用,达到智慧设计、生产、施工效果,推动装配式建筑朝智慧化方向转型。
SN 2096-0824
CN 10-1357/TU
LA 中文;
DS CNKI
IS 24

RT Journal Article
SR 1
A1 袁弘毅;杨根明;张立云;吴启红;董建辉;陈雪梅;
AD 中国五冶集团有限公司;成都大学;
T1 数字孪生虚拟设计在公园城市智能建造中的应用与实践
JF 四川建筑
YR 2021
IS 06
vo 41
OP 58-59+61
K1 公园城市;数字孪生;虚拟设计;智能建造;全生命周期
 

AB "公园城市"概念的提出,开启了从"城市中建公园"到"公园中建城市"的范式转变。5G、物联网、云计算、AI、BIM等技术的发展则使得数字孪生虚拟设计在公园建设中的应用成了新的热点和趋势。文章以东安湖体育公园的智能建造为例,探讨了数字孪生技术在公园建设虚拟设计中的应用与实践,对其全生态场境、苗木绿化、降水影响等公园主要参数进行了模拟分析。结果显示,运用虚拟设计,可以显著优化苗木设计,改善景观体验,降低洪涝灾害风险,且虚拟平台可服务于东安湖公园的全生命周期设计、建造及运营。
SN 1007-8983
CN 51-1133/TU
LA 中文;
DS CNKI
IS 06

RT Journal Article
SR 1
A1 李岩松;罗利;杨康;胡铂;
AD 中国五冶集团有限公司;上海鲁班软件股份有限公司;
T1 市政工程智慧更新建造智能装备研究
JF 四川建筑
YR 2021
IS 06
vo 41
OP 260-263
K1 智能装备;快速建造;市政工程;受限空间
 

AB 文章以城市更新改造过程中施工对城市功能的影响为背景。对市政工程快速更新建造智能装备进行研究。研制的市政工程智慧更新建造智能设备,减小了施工对城市居民生活的影响,提升了项目信息化管理程度,实现了公园城市更新建造的智能化。为中国乃至世界城市范围内的智能建造提供了参考。
SN 1007-8983
CN 51-1133/TU
LA 中文;
DS CNKI
IS 06

RT Journal Article
SR 1
A1 曹希;
AD 上海绿地建设(集团)有限公司;
T1 装配式建筑智能建造探讨
JF 建筑科技
YR 2021
IS 06
vo 5
OP 70-73
K1 装配式建筑;智能建造;关键技术;发展趋势
 

AB 近年来在国家政策的支持下,装配式建筑持续快速发展,探索装配式建筑的智能建造具重要的科学意义和实用价值。简要介绍我国装配式建筑发展概况和智能建造含义,对智能建造关键技术进行了分析,结合项目实例重点对装配式建筑和智能建造进行了讨论,并进一步探讨了装配式建筑智能建造的发展趋势。
SN 2096-3815
CN 31-2135/TU
LA 中文;
DS CNKI
IS 06

RT Journal Article
SR 1
A1 孟楠;
T1 数字
JF 建筑
YR 2021
IS 24
OP 13
K1 建筑机器人;北京新机场;住房和城乡建设部;
 

AB <正>2020～2021年度中国建设工程鲁班奖(国家优质工程)评选工作已结束,北京新机场工程(航站楼及换乘中心、停车楼)、浙江省台州湾大桥及接线工程等246项工程获奖。住房和城乡建设部发布第一批智能建造新技术新产品创新服务典型案例,124项典型案例包括自主创新数字化设计软件创新服务案例20项、部品部件智能生产线创新服务案例29项、
SN 0577-7429
CN 11-1405/TU
LA 中文;
DS CNKI
IS 24

RT Journal Article
SR 1
A1 张烨;陈珂臻;项星玮;
AD 天津大学建筑学院;浙江大学机械工程学院;
T1 数字孪生范式下因材制宜的木构建造
JF 建筑学报
YR 2021
IS S2
OP 182-188
K1 数字木构;机器人感知;数字孪生;实时数据交互;因材制宜的建造
 digital fabrication of wooden architecture;robotic perception;digital twin;real-time data flow;material-oriented design

AB 针对目前的木构建造多数聚焦于精确性和自动化程度,缺乏对适应性和交互性的关注的问题,梳理了近十余年木构建造的发展进程,揭示了在数字模拟和机器人技术的支持下,木材在建筑中从“主观决策下的定制化构件”到“运算性设计中的驱动因素”的角色转变。文章将数字孪生范式引入到木构建造中,旨在建立运算性设计和机器人建造之间实时、双向的交互机制。最后基于笔者在天津大学的数字木构作品说明:通过“感知-计算-装配”的迭代循环,方案的数字模型和物理装配同步地更新和调整,最终形态在设计和建造的交互作用下逐渐生成的原理。
SN 0529-1399
CN 11-1930/TU
LA 中文;
DS CNKI
IS S2

RT Journal Article
SR 1
A1 李如生;
AD 住房和城乡建设部;
T1 在中国勘察设计协会第七届会员代表大会上的讲话
JF 中国勘察设计
YR 2021
IS 12
OP 10-11
K1 勘察设计行业;协同发展;会员代表大会;城乡建设;新型城镇化战略;数字中国;城市更新;低碳转型;建筑业;建筑工业化;勘察设计企业;
 

AB <正>各位代表,同志们:非常期待的中国勘察设计协会会员代表大会,今天终于以线上+线下形式召开了。首先代表住房和城乡建设部向大会表示热烈祝贺,向即将产生的新一届理事会和领导班子表示热烈祝贺,向广大勘察设计工作者致以诚挚敬意!
SN 1006-9607
CN 11-3733/TU
LA 中文;
DS CNKI
IS 12

RT Journal Article
SR 1
A1 林建昌;
AD 漳州科技职业学院;
T1 智能建造背景下高职土建类专业BIM人才培养的探索与实践
JF 河北职业教育
YR 2021
IS 06
vo 5
OP 27-31
K1 智能建造;高职土建类专业;BIM人才培养
 

AB 智能建造是新一代信息技术与建筑业的深度融合,BIM是实现智能建造的重要载体。为适应建筑业新型建造方式的发展,必须加快建筑业技能技术人才的转型升级,完善BIM人才培养体系。文章聚焦高职土建类专业BIM人才培养,分析行业对BIM人才的需求,探讨国内外高校BIM人才培养发展现状,并根据目前高职土建类专业BIM人才培养的实践及问题,提出培养复合型BIM技能技术人才的建议。
SN 2096-3343
CN 13-1423/G4
LA 中文;
DS CNKI
IS 06

RT Journal Article
SR 1
A1 曹海涛;
AD 中铁四局集团安徽工程监理有限公司;
T1 面向装配式建筑智能建造的思考与实践
JF 智能城市
YR 2021
IS 23
vo 7
OP 26-27
K1 装配式建筑;工程质量;智能建造;在线管理
 

AB 装配式建筑是现代建筑工程中的常用建造类型。随着科技的飞速发展,建筑工程建造逐渐采取智能方式,可以加快建筑工程建造速度,提高经济效益。文章针对装配式建筑智能建造进行探讨,分析装配式建筑智能建造中应用的技术,促进我国建筑行业发展,为相关工程建造提供参考。
SN 2096-1936
CN 21-1602/N
LA 中文;
DS CNKI
IS 23
DO 10.19301/j.cnki.zncs.2021.23.013

RT Journal Article
SR 1
A1 李晨;
AD 扬州工业职业技术学院建筑工程学院;
T1 新工科背景下高职土建类专业的建设和改革思考
JF 湖北开放职业学院学报
YR 2021
IS 22
vo 34
OP 33-34
K1 新工科;智能建造;建筑工业化;专业建设
 new engineering;intelligent construction;building industrialization;specialty construction

AB 随着工业4.0的推进,互联网、物联网等新技术的普及应用,工业化与信息化的深度融合,建筑产业正向智能化、信息化、绿色化等高端方向转型升级。建筑工业化的发展使建筑建造技术、组织方式、管理模式发生了较大变化,如何培养新工科背景下适应建筑产业高端、掌握新技术的高素质复合型技术技能人才是土建类专业发展过程中面临的新挑战。本文从专业结构、人才培养质量和师资力量三个维度分析了目前专业存在的不足,并提出了新工科背景下土建类专业的结构优化、人才质量提升和高水平教学团队打造的方法和思路,为推动智能建造与建筑工业化协同发展提供创新能力强、综合素质高的新型工程人才支撑。
SN 2096-711X
CN 42-1902/G4
LA 中文;
DS CNKI
IS 22

RT Journal Article
SR 1
A1 乔春珍;陈伟娇;李志永;
AD 北方工业大学;
T1 思政教育与智能建造专业教学融合的路径探讨——以《建筑热工基础》为例
JF 甘肃教育研究
YR 2021
IS 07
OP 113-115
K1 课堂思政;建筑热工基础;思政融合
 

AB 《建筑热工基础》为智能建造专业的基础课,对培养学生节能减排、保护环境的意识具有重要作用。本文以《建筑热工基础》课程的教学为例,挖掘课程中的思想政治教育资源和元素,提出实际授课过程中将思政元素有机融入专业课程教学的相关途径,为全面落实"立德树人"提供参考。
SN 2096-9937
CN 62-1221/G4
LA 中文;
DS CNKI
IS 07

RT Journal Article
SR 1
A1 段玉洁;金睿;刘东海;
AD 浙江省建工集团有限责任公司;天津大学水利工程仿真与安全国家重点实验室;
T1 施工工程中智慧工地应用研究与实践
JF 土木建筑工程信息技术
YR 2022
IS 06
vo 14
OP 92-97
K1 智能建造;智慧工地;施工现场;智能设备;数据自动化采集
 Smart Construction;Intelligent Site;Construction Site;Intelligent Device;Automatic Data Collection

AB 通过对大量工程项目施工现场的智慧工地应用现状及问题进行了调研和分析，从实际施工现场的角度出发，提出了智慧工地的定义，并分析了智慧工地建设方案。自主研发的智慧工地产品在行业内被推广应用，这些实际案例和实践证明了：第一，智慧工地建设过程中，需施工企业作为创新主体、标准化专家经验、数字化的软硬件系统，自主研发满足自身重大需求的产品，并进行市场化行业推广，积极参与制定行业相关标准；第二，施工现场数据的自动化采集是智慧工地建设和智能建造的基础和关键，也是对传统建筑行业改造升级的第一步和必经之路；第三，智慧工地的应用可为施工现场和企业起到提质增效的作用，可为企业创造经济价值，已然成为了建筑行业新的经济增长点。
SN 1674-7461
CN 11-5823/TU
LA 中文;
DS CNKI
IS 06
LK https://kns.cnki.net/kcms/detail/11.5823.TU.20211125.1745.002.html
DO 10.16670/j.cnki.cn11-5823/tu.2022.06.16

RT Journal Article
SR 1
A1 丁文玲;林黛;
AD 中国建筑第二工程局有限公司华东公司;长江生态环保集团有限公司;
T1 BIM技术在大型城市综合体工程智能建造中的应用
JF 建筑技术开发
YR 2021
IS 22
vo 48
OP 97-98
K1 BIM技术;综合体工程;智能建造
 BIM technology;complex project;intelligent construction

AB 随着社会生产结构的不断调整,当前的大型城市综合体项目已成为一个具有协调经济发展和住房等多种功能的综合性项目。从功能角度来看,大型城市综合体项目在设计和建设过程中会遇到许多困难。因此,全面实施信息化优化项目管理,可进一步提高大型城市综合体项目的建设效率。BIM技术是信息时代计算机技术与数据处理技术相结合而形成的综合技术体系,可克服障碍,实现多种数据的集成,并以三维模型的形式显示出来。可有效协调大型复杂项目的设计细节和施工过程,避免相互冲突。因此,在工程设计和施工过程中应用BIM技术具有可行性价值。
SN 1001-523X
CN 11-2178/TU
LA 中文;
DS CNKI
IS 22

RT Journal Article
SR 1
A1 于程水;
AD 中铁建发展集团有限公司;
T1 智能建造的理论框架与核心逻辑
JF 绿色环保建材
YR 2021
IS 11
OP 140-141
K1 智能建造;数字化技术;智能机器人;人工智能
 

AB 随着时代的不断发展,科学技术的不断进步,在建筑行业中,智能机器人、大数据、人工智能等技术正在逐步兴起。在信息时代的浪潮下建筑建造不可避免地需要新的血液来解决目前存在的问题,智能建造成了建筑发展的一条必经之路。目前在智能建造领域,各个方向的研究和理论均有不同程度的发展。通过对现有理论进行分析,梳理智能建造的理论框架与核心逻辑,并展望未来智能建造的发展趋势。
SN 1673-6680
CN 10-1213/TU
LA 中文;
DS CNKI
IS 11
DO 10.16767/j.cnki.10-1213/tu.2021.11.069

RT Journal Article
SR 1
A1 郭子彦;
T1 数字建造  智慧运维——上海建工、华建集团、东浩兰生集团推动建筑业数字化转型
JF 上海国资
YR 2021
IS 11
OP 80-81
K1 上海建工;数字化建造;华建集团;建筑业;数字化转型;数字建造;智慧运维;
 

AB <正>建筑业是我国国民经济的重要支柱产业。近年来,上海建工、华建集团、东浩兰生集团等国有企业加快推动智能建造发展和传统建筑智慧化改造,集成5G、人工智能、物联网等新技术,形成涵盖研发、设计、工程、运维等全产业链融合一体的智能建造、运营产业体系,走出一条内涵集约式高质量发展新路。
SN 1008-6560
CN 31-1786/F
LA 中文;
DS CNKI
IS 11

RT Journal Article
SR 1
A1 刘子玥;孙诗宁;
AD SANAA建筑事务所;如是建筑事务所;
T1 建造与营造  参数化与智能
JF 时代建筑
YR 2021
IS 06
OP 5+4
K1 参数化;智能设计;时间维度;
 

AB <正>1建造与绘图的剥离在文艺复兴早期,菲利波·伯鲁乃列斯基(F.Brunelleschi)第一次绘制可量化的透视和投影图(见图1)来指导施工,被认为是现代意义上的第一个建筑师。量化图纸的工作方式此后成为定义建筑行为的标准。建筑师与艺术家一样,在工作室中完成自己的职业实践,而施工现场的工作变得相对次要,甚至出现了没有建成项目也为社会尊崇的建筑师,比如乔凡尼·巴蒂斯塔·皮拉内西(Giovanni Battista Piranesi)。皮拉内西的绘画对建筑学的影响甚至超过同时代许多终身奔波在建设工地的同行们。在这个语境下,绘图被认为是创造观点或者信念的手段;而是否建造又如何建造完全交由业主和工匠们来执行。
SN 1005-684X
CN 31-1359/TU
LA 中文;
DS CNKI
IS 06
DO 10.13717/j.cnki.ta.2021.06.003

RT Journal Article
SR 1
A1 袁烽;尼尔·里奇;李可可;
AD 同济大学建筑与城市规划学院 高密度人居环境生态与节能教育部重点实验室;同济大学建筑与城市规划学院;
T1 物质智能与非物质智能之辩
JF 时代建筑
YR 2021
IS 06
OP 6-13
K1 物质智能;非物质智能;数字化;人工智能;机器人建造
 Material Intelligence;Immaterial Intelligence;Digital;Artificial Intelligence;Robotic Construction

AB 数字化技术对于建筑"物质性"的影响是我们思考当下建筑设计与建造、考察数字化技术在物质或非物质层面对建筑领域智能化的影响、剖析技术文化场域不可或缺的重要维度,却也长期成为数字建筑学研究的痛点。2021年数字未来学术会议的主题"物质智能"的提出引发了袁烽和尼尔·里奇对于数字建筑物质性的再思考:数字建筑的物质性是否存在?数字化是物质性或是非物质性的?物质智能或非物质智能将如何挑战建筑师存在的意义?物质智能时代下,建筑师与机器的关系又该走向何方?
SN 1005-684X
CN 31-1359/TU
LA 中文;
DS CNKI
IS 06
DO 10.13717/j.cnki.ta.2021.06.004

RT Journal Article
SR 1
A1 倪小磊;
AD 东南大学成贤学院土木与交通工程学院;
T1 智能建造背景下的现代工程管理分析
JF 住宅与房地产
YR 2021
IS 31
OP 164-165
K1 建设管理;智能技术;现代工程管理;智能建造
 

AB 现代工程建设管理是建筑行业行稳致远的关键工作,不仅对推动城市现代化进程起着关键性作用,而且促进我国整体社会经济效益提升。智能机器人、云虚拟和增强现实、人工智能、数字孪生技术、4D打印和区块链,不断促进建设工程的自动化和智能化。文章在分析现代工程建设特点的基础上,分析智能建造背景下现代工程管理的优点。
SN 1006-6012
CN 44-1403/F
LA 中文;
DS CNKI
IS 31

RT Journal Article
SR 1
A1 张昊;马羚;田士川;郭红领;
AD 清华大学建设管理系;广东博鼎建筑科技有限公司;
T1 智能施工平台关键作业场景、要素及发展路径
JF 清华大学学报(自然科学版)
YR 2022
IS 02
vo 62
OP 215-220
K1 智能建造;施工平台;关键作业场景;发展阶段
 intelligent construction;construction platforms;critical construction scenarios;development stages

AB 智能建造技术正在快速发展中,越来越多的智能建造产品相继出现,智能施工平台就是其中一种典型产品,但尚处于初期发展阶段。目前在智能施工平台研发过程中,尚缺乏对其关键作业场景、要素及未来发展路径进行系统研究。该文通过文献综述和专家访谈分析了国内外典型的施工平台案例,依托建筑工程施工梳理智能建造下施工平台的关键作业场景和要素。从关键作业场景、自动化程度、安全监管和系统效益4个维度出发,提出智能施工平台未来发展的机械化、单项工序半自动化、多项工序半自动化、多项工序全自动化、全自动化5个阶段,为智能施工平台的健康发展提供参考。
SN 1000-0054
CN 11-2223/N
LA 中文;
DS CNKI
IS 02
LK https://kns.cnki.net/kcms/detail/11.2223.N.20211102.1649.001.html
DO 10.16511/j.cnki.qhdxxb.2022.22.004

RT Journal Article
SR 1
A1 毛志兵;李云贵;黄凯;
T1 建筑企业践行新型建造方式的策略研究
JF 施工企业管理
YR 2021
IS 11
OP 92-96
K1 建造方式;绿色化;劳动密集型;绿色建造技术;建筑工业化;建筑业;工业化建造;智慧化管理;物联网技术;工程总承包模式;绿色建材;策略研究;
 

AB <正>新型建造方式以"绿色化"为目标,以"智慧化"为技术手段,以"工业化"为生产方式,以工程总承包为实施载体,以绿色建材为物质基础,实现建造过程"节能环保、提高效率、提升品质、保障安全",其落脚点体现在绿色建造、智慧建造和建筑工业化。
SN 1001-9251
CN 11-2651/F
LA 中文;
DS CNKI
IS 11

RT Journal Article
SR 1
A1 徐学军;
AD 江苏省城市轨道交通运营条件评审中心江苏省建筑产业现代化创新联盟专家委员会;
T1 展望“十四五”任重道远  建材行业大有作为（之二）
JF 江苏建材
YR 2021
IS 05
OP 54-57
K1 工程建设;建材行业;“十四五”;机遇;科技创新
 engineering construction;building materials industry;14th fiveyearsplan;opportunity;scientific and technology innovation

AB 分析了当前我国经济及工程建设基本情况,探讨了国家发展战略及"十四五"规划给工程建设行业带来的机遇,列举了建材行业应关注的热点及领域,提出科技创新是提升建材行业核心竞争力的重要手段,必须紧跟国家战略,抢抓新机遇,加快转型升级,实现高质量绿色发展。
SN 1004-5538
CN 32-1274/TU
LA 中文;
DS CNKI
IS 05

RT Journal Article
SR 1
A1 徐卫国;
AD 清华大学建筑学院;
T1 “数智科技”引领人居未来
JF 中外建筑
YR 2021
IS 10
OP 3
K1 数字建造;建筑工业;建筑行业;
 

AB <正>数智建造包含了"数字建造"及"智能建造"的含义,它们是建筑行业升级改造发展目标的两个层级,反映了我国建筑行业目前的现状。目前,现行建筑工业到了不可持续的地步,各种问题层出不穷,如从设计到施工因各环节之间衔接不当而造成的巨大浪费,由于误差或施工质量问题造成极大的能源浪费,因工地施工而带来严重的环境污染如扬尘、噪声等,特别是劳动力成本的快速上升使劳动密集型的建筑构件加工及施工成本越来越高,
SN 1008-0422
CN 43-1255/TU
LA 中文;
DS CNKI
IS 10

RT Journal Article
SR 1
A1 李元齐;杜志杰;路志浩;安东亚;苏磊;郑华海;
AD 同济大学土木工程学院;中国建筑标准设计研究院有限公司;上海宝钢建筑工程设计有限公司;华东建筑设计研究院有限公司;北京建谊投资发展(集团)有限公司;上海同济绿建土建结构预制装配化工程技术有限公司;
T1 装配式钢结构体系建筑一体化建造技术研发和实践
JF 建筑钢结构进展
YR 2021
IS 10
vo 23
OP 12-25
K1 装配式钢结构体系建筑;全过程、全专业、全产业一体化建造;一体化建造评价;一体化建造平台;工程示范
 prefabricated steel structure building;integrated construction considering whole process;whole participant and whole industry;integrated construction assessment;integrated construction platform;project demonstration

AB 在国家和地方政府相关政策的推动下,工业化建造和智能化建造已成为传统建筑业产业转型升级的重要方向。钢结构建筑具有天然的预制和装配特点,更适合工业化建造的发展之路。对装配式钢结构体系建筑全过程、全专业、全产业一体化建造技术进行了研究及探索,建立了基于BIM技术的一体化建造技术框架,总结了钢结构装配式建筑一体化建造的指导细则;提出了一体化建造评价理论框架,编制了相应的评估软件;研究了基于产品模式的低层装配式钢结构建筑和基于EPC模式的多高层装配式钢结构建筑一体化建造技术逻辑,分别开发了相应的一体化建造平台,最后通过工程示范验证了平台的技术与模式的合理性和有效性。
SN 1671-9379
CN 31-1893/TU
LA 中文;
DS CNKI
IS 10
DO 10.13969/j.cnki.cn31-1893.2021.010.002

RT Journal Article
SR 1
A1 陈静;何洪银;
AD 中国建筑第二工程局有限公司;
T1 装配式建筑全产业链智能建造平台建设
JF 智能建筑与智慧城市
YR 2021
IS 10
OP 96-97
K1 装配式建筑;产业链;智能建造
 prefabricated building;industrial chain;intelligent construction

AB 装配式建筑是建筑工业化实现的最主要方式,它的特点有许多,主要有设计标准化、生产工厂化、装修一体化,最重要的是整个流程的信息化管理。装配式建筑全产业链智能建造平台能够提供更加标准的、相对独立的建筑产品库、装配式设计、生产管理、施工管理等系统,这使装配式建筑全产业链变得更智能、更数字化,能够促进建筑工业化的发展。
SN 2096-1405
CN 10-1392/TU
LA 中文;
DS CNKI
IS 10
DO 10.13655/j.cnki.ibci.2021.10.041

RT Journal Article
SR 1
A1 刘志忠;申靖宇;
AD 广东碧桂园职业学院智能建造工程系;
T1 BIM技术在智能建造体系中的应用
JF 智能建筑与智慧城市
YR 2021
IS 10
OP 39-40
K1 BIM技术;智能建造;建筑机器人
 BIM technology;intelligent building;construction robot

AB 文章探究BIM技术在智能建造施工中的具体应用点,BIM技术解决智能建造时数据的传输以及建筑机器人施工时路径规划的问题。使建筑机器人的运行轨迹在智能设备的操作平台上实现与BIM模型的无缝对接,利用BIM建筑信息模型在智能操作平台中的数据支持,实现建筑机器人的智能化施工。
SN 2096-1405
CN 10-1392/TU
LA 中文;
DS CNKI
IS 10
DO 10.13655/j.cnki.ibci.2021.10.013

RT Journal Article
SR 1
A1 辛天洋;韩雨诗;左琪;梅亚岚;尹逸伟;
AD 合肥工业大学建筑与艺术学院;
T1 基于工业4.0智能建造技术的社区防疫中心设计初探——以石家庄新华苑社区为例
JF 智能建筑与智慧城市
YR 2021
IS 10
OP 29-30
K1 智能建造;平疫两用;集装箱式建筑;社区防疫
 intelligent construction;dual-use of peacetime and epidemic prevention;container construction;community epidemic prevention

AB 文章在建筑工业4.0的时代背景下,结合装配式智能建造技术与数字化大数据平台,在"平疫两用"思想的指导下,以石家庄新冠肺炎疫情期间中高风险区新华苑小区为例,进行社区防疫中心设计初探,并形成一套完整的装配式社区防疫体系。以望为社区应对突发公共卫生事件提供新思路。
SN 2096-1405
CN 10-1392/TU
LA 中文;
DS CNKI
IS 10
DO 10.13655/j.cnki.ibci.2021.10.008

RT Journal Article
SR 1
A1 于文洪;李新华;
AD 上海中森建筑与工程设计顾问有限公司;
T1 叠合板布模工序智能化方案研究
JF 城市住宅
YR 2021
IS 10
vo 28
OP 243-246
K1 智能建造;叠合板;模具;布模;智能化;机器人
 

AB 以PC工厂叠合板生产线布模工序为研究对象,对布模过程进行智能化升级;通过模具标准化设计应用,建立模具库,采用桁架机器人及输送机进行模具抓取、搬运、输送,通过机器视觉技术、RFID无线射频识别技术及智能化MES,且要求MES与各设备控制系统互通并能实时有效控制,实现叠合板生产线布模工序自动化,为PC工厂智能化发展提供参考。
SN 1006-6659
CN 11-3679/TU
LA 中文;
DS CNKI
IS 10

RT Journal Article
SR 1
A1 赖明荣;
AD 成都建工第九建筑工程有限公司;
T1 施工企业智能建造概述与思考
JF 四川建筑
YR 2021
IS S1
vo 41
OP 26-29
K1 智能建造;智慧工地、BIM和物联网;项目信息管理系统;网络协同和数据智能
 

AB 文章对智能建造从企业层级和项目层级进行了分类论述。对BIM、物联网、大数据与云计算等技术在智慧工地"人、机、料、法、环"等方面应用进行了阐述。探讨了建筑企业构建供应链平台成为互联网经济体,物料采购采用S2b2c智能商业模式的可行性。探索建筑企业如何升级为智能企业的途径。
SN 1007-8983
CN 51-1133/TU
LA 中文;
DS CNKI
IS S1

RT Journal Article
SR 1
A1 刘彦生;
AD 中国建设新闻网;
T1 技术创新驱动建筑业高质量发展
JF 安装
YR 2021
IS 10
OP 5
K1 建筑业企业;高质量发展;建筑工业化;创新驱动;
 

AB <正>根据近10年来的统计数据,全国建筑业总产值稳步增长,历年增长率普遍高于国内生产总值的增长率,建筑业作为国民经济的支柱产业,地位非常稳固。但是,建筑业主要依赖资源要素投入来拉动发展,工业化、信息化水平较低,生产方式粗放,科技创新能力不足使得建筑业经济效益可持续增长出现瓶颈。作为传统制造行业,建筑业已经从增量时代进入了存量时代。在高质量发展的要求下,新的增长不能再以投资来驱动,而要以创新来驱动。尤其是在大数据、物联网、区块链等信息技术快速发展的新时代背景下,建筑业需要紧跟变革发展趋势,依靠科技创新推动行业升级发展。
SN 1002-3607
CN 11-5267/TU
LA 中文;
DS CNKI
IS 10

RT Journal Article
SR 1
A1 胡樱子;高伟哲;
T1 南京欢乐谷主题乐园东大门及木构大门
JF 当代建筑
YR 2021
IS 10
OP 100-105
K1 批量定制;东大门;主题乐园;建造技术;
 

AB <正>项目名称:南京欢乐谷主题乐园东大门及木构大门业主:华侨城华东投资有限公司,南京华侨城实业发展有限公司建筑面积:1 352 m2设计主创:袁烽建筑设计:高伟哲,孔祥平,龙腾(上海创盟国际建筑设计有限公司)数字建造:韩力,张雯,张立名,王徐炜,陈哲文,于涛(上海一造科技有限公司)
SN 2096-8051
CN 23-1610/TU
LA 中文;
DS CNKI
IS 10

RT Journal Article
SR 1
A1 王辉;
AD 中建三局集团有限公司;
T1 从“中国建造”到“中国智造”——中建三局核心施工装备与工艺创新工作侧记
JF 施工企业管理
YR 2021
IS 10
OP 100-102
K1 中建三局;施工电梯;中国智造;模架体系;高层建筑施工;工艺创新;建筑工业化;施工装备;
 

AB <正>在科技的竞跑中,任何取得的成绩都将马上成为过去,中建三局的科研人员总会有极其强的紧迫感,生怕自己稍微慢一步就落下。正是这种"争先"精神,成为几代三局科研人前进的动力来源!在业内,提起深圳国贸大厦,谈及"深圳速度",就会联想起"滑模"技术。深圳地王大厦、武汉国贸大厦、上海环球金融中心、中央电视台新台址、武广客运专线武汉站、北京中国尊大厦……无不凝聚了中建三局人科技创新的智慧与汗水,从而铸就了这一座座历史的丰碑。创新争先——企业发展内在驱动力从企业发展的历史中看到未来,我们深刻意识到科技创新是建筑业高质量发展的关键。2009年,中建三局决定技术中心独立运作,
SN 1001-9251
CN 11-2651/F
LA 中文;
DS CNKI
IS 10

RT Journal Article
SR 1
A1 玑微;
T1 住建部发布第一批智能建造可复制清单
JF 机器人技术与应用
YR 2021
IS 05
OP 4
K1 可复制;新型建筑工业化;实测实量;
 

AB <正>8月3日,住房和城乡建设部官网发布《关于印发智能建造与新型建筑工业化协同发展可复制经验做法清单(第一批)的通知》,指出:各地围绕数字设计、智能生产、智能施工等方面积极探索,推动智能建造与新型建筑工业化协同发展取得较大进展,现总结各地经验做法形成清单,供行业结合实际学习借鉴。
SN 1004-6437
CN 11-3520/TP
LA 中文;
DS CNKI
IS 05

RT Journal Article
SR 1
A1 陈春朝;
AD 河南理工大学机械与动力工程学院;
T1 移动机器人控制在建筑钢结构设计中的应用
JF 建筑科学
YR 2021
IS 09
vo 37
OP 179
K1 钢结构设计;机器人控制;移动机器人;
 

AB <正>智能化、数字化是建筑钢结构设计的发展趋势,其中智能建造设计已经成为建筑钢结构设计行业的共识,并且有望在未来建筑钢结构设计中得以深度应用。然而在建筑钢结构设计中,难以协同工作、难以与施工工具形成联通等现象仍旧存在,影响了建筑钢结构设计质量与效率。基于此,移动机器人的出现,有助于弥补当前建筑钢结构设计中的缺乏,并为难题解决提供了新的方案。
SN 1002-8528
CN 11-1962/TU
LA 中文;
DS CNKI
IS 09

RT Journal Article
SR 1
A1 洪开荣;冯欢欢;
AD 中铁隧道局集团有限公司;盾构及掘进技术国家重点实验室;
T1 近2年我国隧道及地下工程发展与思考(2019—2020年)
JF 隧道建设(中英文)
YR 2021
IS 08
vo 41
OP 1259-1280
K1 隧道及地下工程;盾构;TBM;钻爆法;勘察设计技术;隧道施工技术;大数据技术;智能建造;隧道运维;隧道场;解重构理论
 tunnel and underground engineering;shield;TBM;drilling and blasting method;survey and design technology;tunnel construction technology;big data technology;intelligent construction;tunnel operation and maintenance;tunnel field;deconstruction and reconstruction theory

AB 我国隧道及地下工程在"十三五"期间得到了长足发展,尤其是在新型冠状病毒疫情突然来袭的艰难形势下,2019—2020年无论是质还是量方面,铁路、公路、地铁等领域的隧道工程建设都取得了骄人的成就。对比分析近2年我国铁路、公路、地铁等领域隧道整体建设情况,从工程特点、工程难题及对应技术创新等方面,对佛莞城际狮子洋隧道、郑万铁路小三峡隧道、汕头海湾隧道等已建隧道工程,及大瑞铁路高黎贡山隧道、天山胜利隧道、川藏铁路色季拉山隧道等新开工隧道工程进行分析阐述。系统梳理近2年我国隧道及地下工程领域所取得的技术进步及未来发展中仍需要进一步突破的建设技术需求:1)基于渭武高速木寨岭隧道、引汉济渭秦岭隧洞、汕头海湾隧道等工程的建设,高地应力软岩变形控制技术、硬岩岩爆监测及处置技术、高地震烈度区海底隧道修建技术等,取得了较大突破与成功应用;国产大直径TBM和异型大断面隧道掘进机制造及应用技术迈上了新台阶,国产盾构主轴承及整机再制造装备得到了成功验证与应用;高压水耦合辅助破岩技术、基于大数据挖掘技术的盾构/TBM巡航掘进技术等在隧道行业中进行了尝试应用。2)面对穿江越海、川藏铁路等极端环境或复杂地质条件下的隧道建设需求,新型破岩方法、多功能混合型TBM装备、低真空管道磁浮隧道建设技术等亟需取得突破。3)针对传统隧道工程理念方法难以解决川藏铁路隧道等极端复杂地质隧道工程的关键性难题,提出隧道场的概念,指出应逐步建立并完善隧道场解重构理论与方法,革新极端复杂地质隧道设计理念;结合隧道及地下工程的复杂性、多变性、不可预测性等特点,有目的、有计划地促进"智能建造"、"5G"等先进技术与隧道及地下工程的有机融合。
SN 2096-4498
CN 44-1745/U
LA 中文;
DS CNKI
IS 08
LK https://kns.cnki.net/kcms/detail/44.1745.U.20210914.1712.158.html

RT Journal Article
SR 1
A1 苏瑾瑾;
AD 广州华商职业学院智能工程学院;
T1 智能建造创新技术协同构建智慧工地
JF 山西建筑
YR 2021
IS 18
vo 47
OP 179-181
K1 智能建造;BIM云技术;智慧工地
 intelligent construction;innovative technology;industrial upgrading

AB 智能建造是当下国内外建造行业共同面临的技术升级改革,现阶段要利用信息化对传统产业进行全方位改造。智能建造是建筑业转型的高级阶段,通过融合新一代创新技术,发展BIM建筑信息模型、推动绿色低碳技术创新和清洁生产,推进绿色化改造,发展绿色建筑,大力发展5G、装配式、工业互联网、人工智能、云计算、区块链、物联网、大数据中心技术,使建筑业向工业化、数字化、智能化升级,从而实现产业变革,形成智慧决策、智慧设计、智慧施工、智慧验收、智慧运维等全寿命周期的工程管理模式。
SN 1009-6825
CN 14-1279/TU
LA 中文;
DS CNKI
IS 18
DO 10.13719/j.cnki.1009-6825.2021.18.062

RT Journal Article
SR 1
A1 戴成元;陈链鑫;梁邦勋;张浩;
AD 桂林理工大学土木与建筑工程学院;桂林理工大学BIM研究与应用中心;
T1 基于BIM的工程建造信息化管理模式研究
JF 建筑经济
YR 2021
IS 09
vo 42
OP 10-14
K1 BIM;工程建造;信息化;模式
 BIM;engineering construction;information;mode

AB 针对目前我国工程建造信息化中BIM推广应用存在的问题,提出D-PDCA双循环模型,结合管理角色理论,构建了基于BIM的"数据-中心-决策"(DCD)工程建造信息化管理模式。探讨了该模式在不同信息化发展阶段的运行机制,阐明了该模式在各发展阶段中的应用策略,以强调工程建造过程中BIM部门的中枢作用、工程信息的双向流动,进而实现对建造过程的各目标管控。研究成果可为工程项目信息化应用、企业数字化转型、城市信息模型建设提供研究和实践借鉴。
SN 1002-851X
CN 11-1326/F
LA 中文;
DS CNKI
IS 09
DO 10.14181/j.cnki.1002-851x.202109010

RT Journal Article
SR 1
A1 张毅;葛斌;郑果;
AD 中国建筑工程(香港)有限公司;中建国际医疗产业发展有限公司;
T1 基于BIM的智能建造在香港感染控制中心项目中的探索与实践
JF 土木建筑工程信息技术
YR 2022
IS 03
vo 14
OP 50-56
K1 智能建造;BIM;抗疫工程;医院建筑;MiC
 Intelligent Construction;Building Information Modelling;Anti-Epidemic Project;Hospital Building;Modular Integrated Construction

AB 香港感染控制中心项目是中央援建香港的同心抗疫工程，是全国首家采用MiC建造技术的永久医院、全球首家全MiC负压隔离病房传染病医院，具有管理幅度大、建设工期紧、建设标准严、参与人数多、协调难度大、社会关注度高等诸多特点。项目采用了新型的设计建造理念，充分应用了以全流程BIM为平台、深度结合AR、VR、MES、IoT、三维激光扫描、智慧工地系统等信息化技术的智能建造技术，构建了互联协同的项目信息化、数字化、智能化生态圈，实现项目设计、生产、建造及运营等全生命周期智慧管理，为4个月极限工期完成配备816张负压隔离病床的高品质防疫医院提供了关键技术支撑。
SN 1674-7461
CN 11-5823/TU
LA 中文;
DS CNKI
IS 03
LK https://kns.cnki.net/kcms/detail/11.5823.TU.20210902.1132.002.html
DO 10.16670/j.cnki.cn11-5823/tu.2022.03.07

RT Journal Article
SR 1
A1 龚炜;
T1 科技创新组织变革与机制创新的新实践、新思考
JF 施工企业管理
YR 2021
IS 09
OP 22
K1 组织变革;
 

AB <正>当前,大数据、物联网、人工智能等新技术新产业与工程建设行业发展加速融合,BIM、装配式广泛应用,绿色施工、智能建造蓬勃发展。科技创新正成为引领施工企业高质量发展的核心驱动力量。然而,科技创新组织设计不合理,难以实现科技管理职能的专业化、价值化和系统化整合;投入机制不科学,投入总体偏低;激励约束机制相对落后,创新源动力不足;考评机制单一,创新人才发展受限等问题,极大制约着企业科技创新步伐。如何加快组织变革和机制创新,打造科技创新长效体制机制?本期策划,多
SN 1001-9251
CN 11-2651/F
LA 中文;
DS CNKI
IS 09

RT Journal Article
SR 1
A1 孙永庆;张燕;
AD 济宁职业技术学院;
T1 基于装配式建筑智能建造的思考与创新研究
JF 中国住宅设施
YR 2021
IS 08
OP 47-48
K1 装配式建筑;智能建造;BIM技术;预制构件
 

AB 以提高装配式建筑智能化水平为前提,分析建筑智能建造的创新实践。根据现阶段装配式建筑智能化、数字化发展情况,总结需要智能化建造要点与需要注意的问题,根据智能建造方案,分别从技术、系统研发与应用等方面着手提出建议,全面实现装配式建筑智能化发展目标。
SN 1672-5093
CN 11-5143/TU
LA 中文;
DS CNKI
IS 08

RT Journal Article
SR 1
A1 杨静;李大鹏;岳清瑞;曾滨;刘晓刚;樊健生;
AD 国家自然科学基金委员会工程与材料科学部;北京科技大学城镇化与城市安全研究院;中冶建筑研究总院有限公司;清华大学土木工程系;
T1 建筑与基础设施全寿命周期智能化的研究现状及关键科学问题
JF 中国科学基金
YR 2021
IS 04
vo 35
OP 620-626
K1 建筑与基础设施;全寿命周期;智能设计与智能结构;智能建造;智能诊治与运维;智能管控平台
 buildings and infrastructure;whole life cycle;intelligent design and intelligent structures;intelligent construction;intelligent diagnosis;treatment;operation and maintenance;intelligent management and control platform

AB 第266期双清论坛"建筑与基础设施全寿命周期智能化前沿理论与方法"围绕土木工程智能化的研究现状、发展趋势及面对的挑战进行了深入研讨,与会专家一致认为:加强工程科学与信息科学的交叉融合,对于促进建筑与基础设施全寿命周期智能化转型升级,促进工程运维管理体系创新以及大数据分析与人工智能技术新突破均具有重要意义,是国际土木工程领域的最新前沿之一。论坛主要从以下4个方面,凝练了建筑与基础设施全寿命周期智能化的关键科学问题和主要研究内容:(1)智能设计、智能材料与智能结构;(2)智能建造;(3)智能诊治和运维;(4)全寿命周期数据与智能管控平台。通过人工智能等新一代信息技术与土木工程学科的深度交叉融合,建筑与基础设施全寿命周期智能化的研究必将助推我国土木工程向绿色化、长寿化、智能化发展,全面提升土木工程建造运维品质,并推动经济社会的高质量、可持续发展。
SN 1000-8217
CN 11-1730/N
LA 中文;
DS CNKI
IS 04
DO 10.16262/j.cnki.1000-8217.2021.04.012

RT Journal Article
SR 1
A1 孟楠;
T1 建筑机器人时代已来
JF 建筑
YR 2021
IS 16
OP 5
K1 建筑机器人;建筑业;智能制造;
 

AB <正>人类进入了第四次工业革命的"数字时代",建筑业必须将BIM(建筑信息模型)、云计算、大数据、移动互联网、AI(人工智能)等数字技术融入建造过程,让以数字建造为代表的新技术引领建筑业新一轮变革。建筑领域是劳动密集型、自动化程度低、作业环境复杂的行业,过去粗放式、人力型的作业方式正在被逐渐淘汰,数字化、智能化的建筑机器人,已经成为这个行业可持续发展的必然选择。
SN 0577-7429
CN 11-1405/TU
LA 中文;
DS CNKI
IS 16

RT Journal Article
SR 1
A1 李鑫生;郑七振;吴露方;陈刚;
AD 上海理工大学环境与建筑学院;上海建工集团股份有限公司;上海建工电子商务有限公司;
T1 基于建筑信息模型和Unity WebGL的施工信息智能化监测系统关键技术的研究
JF 工业建筑
YR 2022
IS 02
vo 52
OP 186-195
K1 BIM;Unity WebGL;智能建造;智能监测系统;集成平台;基坑监测子模块
 BIM;Unity WebGL;intelligent construction;intelligent monitoring system;integration platform;foundation monitoring sub-modul

AB 在对智能建造的必要性及建造方式的发展阶段进行研究的基础上，提出智能建造的本质是信息监测的概念，同时进一步提出基于建筑信息模型(BIM)的施工信息智能监测体系以及智能监测管理功能架构，将工程监测的被动监督转换为主动监控。接着，基于上述理论研究，利用计算机技术、WebGL图形引擎技术等开发“尚理工”施工智能监测平台来实现施工信息的集成化监测与管理，其中通过BIMFACE图形引擎实现了BIM数据在网页端的轻量化显示。最后，基于BIM、物联网、Unity WebGL等提出施工信息监测子模块技术方案，并以基坑监测子模块为例进行了实现。系统对提高施工现场的生产效率、管理效率及决策能力，推动现场监测的无人化、信息化与智能化起到积极作用。
SN 1000-8993
CN 11-2068/TU
LA 中文;
DS CNKI
IS 02
LK https://kns.cnki.net/kcms/detail/11.2068.TU.20210818.1658.008.html
DO 10.13204/j.gyjzG21033111

RT Journal Article
SR 1
A1 吴小琴;周诚;骆汉宾;刘颖;
AD 华中科技大学土木与水利工程学院;
T1 智能工地应用价值与功能重要性实证分析
JF 土木建筑工程信息技术
YR 2022
IS 01
vo 14
OP 76-85
K1 智能工地;相关性分析;因子分析;价值体系
 Smart Construction Site;Correlation Analysis;Factor Analysis;Value System

AB 为提高建筑业数字化水平，我国展开了智能工地的全面推广应用。目前，我国智能工地的应用存在认知不足、价值不高等问题，由于我国对智能工地的应用尚处于初级阶段，缺少系统的研究，因此，本文通过问卷调研获得数据，利用相关分析和因子分析方法对智能工地应用价值大小以及功能重要性排序进行分析。目前，我国智能工地应用价值最高的项是对工人的实名制管理，对于不同项目主体来说，一致认为智能工地应用产生了一定价值。我国智能工地最重要的功能是基于人脸识别的入场身份监控，不同类型智能工地间，功能重要性相关系数差别不大。最后，提出了我国智能工地应用价值的提升路径和设计建议，具有重要的实际工程意义。
SN 1674-7461
CN 11-5823/TU
LA 中文;
DS CNKI
IS 01
LK https://kns.cnki.net/kcms/detail/11.5823.tu.20210817.1626.014.html
DO 10.16670/j.cnki.cn11-5823/tu.2022.01.10

RT Journal Article
SR 1
A1 周翔;
AD 奥格科技股份有限公司智慧城建事业部;
T1 浅谈CIM+智能建造应用
JF 中国建设信息化
YR 2021
IS 15
OP 68-69
K1 智能建造;CIM基础平台;新城建;装配式建筑
 

AB 建筑业是我国经济持续健康发展的支柱产业,但仍然存在以人工为主、工作效率低和管理方式粗放等问题,与我国"十四五"经济社会的高质量发展要求相距甚远。建筑企业能否在激烈的竞争中获得高份额的市场占有率,关键在于能否为社会提供质量高、工期短、造价低的建筑产品。BIM(建筑信息模型)技术的出现,使得规模较为庞大,工期较长,参与方较多的建设工程项目实现信息化、数字化、智能化成为了可能,智能建造应运而生。借助工程建设项目审批管理系统和智慧城市时空大数据平台,CIM基础平台(城市信息模型)充分利用GIS、BIM、遥感技术、大数据、人工智能、物联网、5G等关键技术,持续为新型城市基础设施建设(以下简称"新城建")赋能,使工程建设信息化、数字化、智能化,支撑"新城建"工作任务之一"推动智能建造与建筑工业化协同发展"落地建设。
SN 2096-0824
CN 10-1357/TU
LA 中文;
DS CNKI
IS 15

RT Journal Article
SR 1
A1 李天刚;
AD 吉林工程职业学院建筑工程学院;
T1 基于智能建造视角的高职建筑专业学生施工组织能力培养路径研究
JF 企业改革与管理
YR 2021
IS 15
OP 113-114
K1 智能建造;高职院校学生;建筑施工组织能力;产教融合;路径分析
 

AB 为提升建筑行业的"中国速度",有必要培养高职建筑专业学生建筑施工组织能力。为此,本文研究了"智能建造"视域下高职建筑专业学生施工组织能力的培养路径,从产教融合的视角出发,分析了产教融合模式在培养高职建筑专业学生建筑施工组织能力的优势所在。并在此基础上,提出了产教融合模式下高职建筑专业学生建筑施工组织能力的培养策略,以期提升高职建筑专业学生建筑施工组织能力,为提升建筑行业的"中国速度"提供一定助力。
SN 1007-1210
CN 11-3793/F
LA 中文;
DS CNKI
IS 15
DO 10.13768/j.cnki.cn11-3793/f.2021.1532

RT Journal Article
SR 1
A1 刘嘉玲;许蓁;张烨;
AD 天津大学建筑学院;
T1 四次工业革命历程中技术与建筑关系的研究
JF 建筑创作
YR 2021
IS 04
OP 174-183
K1 工业革命;技术;建筑学;建筑设计
 the industrial revolution;technology;architecture;architectural design

AB 文章研究了四次工业革命历程中技术发展对建筑的影响，梳理了从蒸汽技术革命、电力技术革命到电子信息技术革命时期下建筑风格、建筑材料、设计工具和建造方式的发展脉络。探析了现阶段人工智能技术影响下的设计和建造方式发展的可能性。
SN 1004-8537
CN 11-3161/TU
LA 中文;
DS CNKI
IS 04

RT Journal Article
SR 1
A1 都业洲;
AD 中交一公局集团有限公司;
T1 我国建筑工业化发展现状及未来对策思考
JF 公路
YR 2021
IS 08
vo 66
OP 284-288
K1 建筑工业化;装配式产业;发展现状;未来趋势;智能建造
 

AB 近年来,我国明确提出了"大力发展建筑工业化"的战略目标,以装配式建筑为主、公路市政等领域预制构件同步发展的装配式产业取得了突飞猛进的发展,建筑工业化正在向"规划咨询-设计研发-生产安装-施工装修-运营管理"五位一体的系统化和集约化方向快速发展,这既是解决当前我国建筑工程安全、效益、高效、绿色、高质量等一系列瓶颈问题的关键环节,也是我国全面推动工业化、现代化发展的根本途径。介绍装配式产业发展现状、存在问题、未来对策思考等内容,可以预见,推动建筑业工业化、装配化发展将是大势所趋,同时在企业实际实践中,应注重同数字化发展的融入和创新,实现产业链的拓展和过程阶段延伸。
SN 0451-0712
CN 11-1668/U
LA 中文;
DS CNKI
IS 08
LK https://kns.cnki.net/kcms/detail/11.1668.U.20210810.0955.100.html

RT Journal Article
SR 1
A1 杨青;
AD 江苏城市职业学院建筑工程学院;
T1 基于精益建造的智能建造运行管理系统研究
JF 现代信息科技
YR 2021
IS 15
vo 5
OP 173-175
K1 精益建造;智能建造;运行管理系统;BIM;IPD
 lean construction;intelligent construction;operation management system;BIM;IPD

AB 随着信息技术的高度发展,与人工智能技术的结合正在改变传统的建筑业,由粗放型发展转型升级为集约型、信息化、智能化。但这些技术在很大程度上局限于碎片化地解决某个特定工程技术问题,因此,如何将这些技术高度集成到一个系统的管理流程体系中,以实现事半功倍的效果是一个有待解决的问题。文章在精益建造的理论基础上,对该理论用于智能建造的必要性进行了分析,从组织结构和运行保障系统两个维度方面构建了基于精益建造的智能建造运行管理系统,旨在为建筑业解决发展瓶颈问题提供理论支持。
SN 2096-4706
CN 44-1736/TN
LA 中文;
DS CNKI
IS 15
DO 10.19850/j.cnki.2096-4706.2021.15.047

RT Journal Article
SR 1
A1 苏阳;毛超;郭鹏飞;
AD 重庆大学管理科学与房地产学院;
T1 基于深度学习三维重建技术的建筑施工进度管理自动化系统构建
JF 土木与环境工程学报(中英文)
OP 1-11
K1 深度学习;三维重建;施工进度管理;智能建造
 deep learning;3D reconstruction;construction schedule management;intelligent construction

AB 随着建筑工程项目管理复杂程度的不断提升，越来越多自动化、智能化的施工进度方法受到传统管理领域的关注，然而现有的主流方法受到成本高昂且使用复杂等限制难以适用于复杂的建筑施工进度管理场景。通过对比各类三维重建技术特点，搭建了基于深度学习三维重建技术的建筑施工进度协同管理自动化系统（DLR-P）。系统利用高速摄像头采集施工现场实时图像信息完成由二维信息到三维信息的重建，并结合BIM动态模型技术实现了对于建筑施工进度的自动化管控。以重庆市巴南区某项目施工现场为例对系统进行实证研究，并对系统运行过程中的各项数据进行了验证分析。结果表明，DLR-P系统平均三维重建时间为61 s满足基本进度管理需求，能够实现建筑施工进度自动化管理，有效提升了建筑施工进度管理效率。相较于目前已有的管理方式，其在运行成本以及使用便捷性方面均表现出较大优势。
SN 2096-6717
CN 50-1218/TU
LA 中文
DS CNKI
LK https://kns.cnki.net/kcms/detail/50.1218.TU.20210807.1520.002.html

RT Journal Article
SR 1
A1 谢先启;邓利明;肖铭钊;骆汉宾;房瑞伟;
AD 江汉大学湖北(武汉)爆炸与爆破技术研究院;武汉生态环境投资发展集团有限公司;华中科技大学土木与水利工程学院;武汉市市政建设集团有限公司;清华大学土木工程系;
T1 新一代建造质量安全管理发展研究
JF 中国工程科学
YR 2021
IS 04
vo 23
OP 71-78
K1 数字孪生;质量安全;智能建造;智能感知与分析
 digital twin;quality and safety;smart construction;intelligent sense and analysis

AB 建筑工程施工是一个复杂的"人–机–环"系统工程,施工过程中的质量安全管理仍面临诸多挑战,在新一代信息技术的支持下,数字孪生技术为解决工程质量安全问题、助力建筑业高质量发展、实现智能建造提供了新思路和技术手段。研究认为,在工程建造中,数字孪生技术的应用是以整个建造过程的可计算、可控制为目标,通过先进感知、计算等技术与方法应用,实现对实体工地的数字化管控。为此,基于数字孪生技术在建造质量管理中的应用需求,本文分析了数字孪生技术在工程质量安全管理方面的研究现状与存在问题,提出了涵盖面向工程质量安全控制的产品智能设计、工程质量安全状态智能感知与分析、数据驱动的工程质量安全控制、工程质量治理与动态监管的新一代工程智能质量安全管理与控制体系,从管理、技术、标准与规范3个方面提出了我国在工程建造中应用和发展数字孪生技术的对策建议。
SN 1009-1742
CN 11-4421/G3
LA 中文;
DS CNKI
IS 04
LK https://kns.cnki.net/kcms/detail/11.4421.G3.20210806.1606.026.html

RT Journal Article
SR 1
A1 陈珂;丁烈云;
AD 华中科技大学土木与水利工程学院;
T1 我国智能建造关键领域技术发展的战略思考
JF 中国工程科学
YR 2021
IS 04
vo 23
OP 64-70
K1 智能建造;工程软件;工程物联网;工程机械;工程大数据
 smart construction;engineering software;construction Internet of things;construction machinery;construction big data

AB 智能建造作为新一代信息技术和工程建造的有机融合,是实现我国建筑业高质量发展的重要依托。本文阐述了智能建造的基本概念与重要性,归纳了面向全产业链一体化的工程软件、面向智能工地的工程物联网、面向人机共融的智能化工程机械、面向智能决策的工程大数据等四类关键领域技术;通过问卷调研与专家访谈,分析了我国智能建造关键领域技术在市场环境、企业部署、核心资源储备等方面的现状和短板。在此基础上,明确了关键领域技术的发展目标,提出了建立健全标准体系、推动"产学研用"协同、加大知识产权保护、开展典型工程试点示范等重点任务,继而从管理机构、企业、高校等多个主体的角度形成对策建议。
SN 1009-1742
CN 11-4421/G3
LA 中文;
DS CNKI
IS 04
LK https://kns.cnki.net/kcms/detail/11.4421.G3.20210806.1606.028.html

RT Journal Article
SR 1
A1 毛超;王子铖;
AD 重庆大学管理科学与房地产学院;
T1 智能建造核心产业地位分类及发展建议
JF 建筑经济
YR 2021
IS 08
vo 42
OP 19-23
K1 智能建造;产业潜力评价;产业体系构建;发展建议
 intelligent construction;evaluation of industrial potential;industrial system construction;development suggestion

AB 智能建造是当前建筑业转型升级的重要途径,但目前智能建造在顶层设计层面缺少战略规划,各类产业发展的先后顺序不明、定位不清,容易造成发展混乱,构建智能建造产业体系,明确各产业的发展定位有其必要性和现实意义。本文在智能建造核心产业筛选的基础上,综合考虑产业现状和发展前景,从成熟度、必要性、应用度和潜力四个维度对核心产业进行评价;并依据产业地位分类法将核心产业划分为主导产业、战略产业、培育产业和配套产业四大类型,最后针对每类产业提出相应的发展建议。
SN 1002-851X
CN 11-1326/F
LA 中文;
DS CNKI
IS 08
DO 10.14181/j.cnki.1002-851x.202108019

RT Journal Article
SR 1
A1 刘晓辰;
AD 北京建工集团有限责任公司;
T1 BIM技术与智能建造在EPC项目中的成本控制分析
JF 商讯
YR 2021
IS 21
OP 137-139
K1 BIM技术;智能建造;EPC项目;成本控制
 

AB 随着城市建设进程的不断加快,土木工程在我国的发展速度随之增加,随着工程建设技术的逐渐发展,项目的实际管理难度也随之加快。EPC这种总承包形式的工程项目,涵盖了从立项决策阶段到竣工验收阶段的所有工程建设工作,合理进行全过程项目成本控制是一项十分重要的工作。伴随着我国科技的发展,各行各业的实际生产效率都有了很大程度上的提升,在信息时代的背景之下,工程软硬件技术在我国的建筑工程当中有了更加普遍的应用,更好地提高了实际的工作质量以及工作效率,为促进行业的发展提供了巨大的贡献。文章针对BIM技术与智能建造在EPC项目中的成本控制进行了简要的探讨以及分析,同时针对设计阶段、采购阶段以及施工阶段的成本控制进行了具体的探讨,为在实际项目中的应用提供了良好的理论支持。
SN 1671-6728
CN 44-1563/F
LA 中文;
DS CNKI
IS 21

RT Journal Article
SR 1
A1 林建昌;何振晖;林江富;吴晓伟;
AD 漳州科技职业学院;
T1 基于BIM和AIoT的装配式建筑智能建造研究
JF 福建建设科技
YR 2021
IS 04
OP 120-123
K1 BIM;AIoT;装配式建筑;智能建造
 BIM;AIoT;prefabricated building;intelligent construction

AB 在智能建造和新型建筑工业化背景下,从目前BIM技术和装配式建筑在我国发展状况出发,探索BIM技术和AIoT在装配式建筑智能建造领域的应用现状,探讨如何将BIM和AIoT有效结合提高装配式建筑生产效率,降低建筑成本,提升建筑质量,为打造"中国建造"升级版提供理论参考。
SN 1006-3943
CN 35-1165/TU
LA 中文;
DS CNKI
IS 04

RT Journal Article
SR 1
A1 汪俊桥;申云龙;李臣;李林杰;
AD 中国建筑一局(集团)有限公司西南分公司;
T1 “十四五”规划下装配式建筑与BIM技术的结合发展研究
JF 城市住宅
YR 2021
IS 07
vo 28
OP 255-256
K1 智能建造;BIM技术;装配式建筑;新基建
 

AB 为推进建筑工业化、数字化、智能化升级,加快建造方式转变,推动建筑业高质量发展,住建部等十三部门联合发文,提出建筑行业的行业发展新目标,到2035年,我国智能建造与建筑工业化协同发展取得显著进展,迈入世界智能建造强国之列,建筑产业升级迫在眉睫。结合装配式建筑优缺点、BIM技术应用等,探讨BIM技术与装配式建筑结合发展。
SN 1006-6659
CN 11-3679/TU
LA 中文;
DS CNKI
IS 07

RT Journal Article
SR 1
A1 孙家国;谷艳玲;周建辉;
AD 武夷学院土木工程与建筑学院;徐州工业职业技术学院;
T1 基于1+X(BIM)土木工程专业人才培养模式研究
JF 山西建筑
YR 2021
IS 15
vo 47
OP 184-185+188
K1 “1+X”建筑信息模型(BIM);应用型本科;土木工程;人才培养模式
 "1+X" Building Information Model(BIM);applied undergraduate;civil engineering;talent training model

AB 根据建筑行业智能建造的发展要求,结合现场工程师应具备的专业素养,针对应用型本科土木工程专业人才培养模式进行研究,探究了"1+X"建筑信息模型(BIM)证书的内涵,找出了课证融通的路径;提出了"1+X"证书制度背景下,构建土木工程专业课程体系和"双师双能型"师资队伍建设方案,通过"课、证、赛"的有机融合,培养"1+X"现场工程师人才,实现毕业紧贴就业,为应用型人才培养提供新途径。
SN 1009-6825
CN 14-1279/TU
LA 中文;
DS CNKI
IS 15
DO 10.13719/j.cnki.1009-6825.2021.15.070

RT Journal Article
SR 1
A1 杨心壤;
T1 数字“智”造  BIM向BDT迈进
JF 中国公路
YR 2021
IS 14
OP 32-33
K1 BDT;BIM;交通工程企业;
 

AB <正>近年来,建筑信息模型(BIM)技术在土木工程行业中的研究和应用正蓬勃发展,成为行业信息化技术的典型代表。然而,具体到交通基建领域,不少交通工程企业对BIM的应用,只局限于建筑与模型,即只着重复制设计成果,而普遍忽视了数据信息对于建造与模型的重要连接作用,无法把BIM深入应用到施工管理及运维中去,从而实现对交通工程建设的全生命周期管理。近年来,建筑数字孪生体(BDT)技术与智能建造日渐成为交通基建领域的热门话题。
SN 1006-3897
CN 11-3597/F
LA 中文;
DS CNKI
IS 14
DO 10.13468/j.cnki.chw.2021.14.007

RT Journal Article
SR 1
A1 由嘉欣;
AD 山东建筑大学建筑城规学院;
T1 当代中国数字化建构与建造转化研究
JF 城市建筑
YR 2021
IS 20
vo 18
OP 109-111
K1 后人文建构;数字化建构;数字化建造
 post-humanistic construction;digital construction;digital fabrication

AB 基于数字化大发展和后人文主义兴起的背景,以时间为脉络,通过对研究中国数字化建构和建造转化的建筑学家袁烽的建筑理论研究及建筑思想转变的纵向研究,梳理21世纪以来中国数字化建构与数字化建造及研究范式的转化过渡过程,总结转化阶段性成果——后人文建构。并通过对最新的后人文建构实验性实践——乌镇互联网之光博览中心案例的研究,对后人文建构理论进行验证,最终对数字化建构向数字化建造转变的未来方向进行预测。
SN 1673-0232
CN 23-1528/TU
LA 中文;
DS CNKI
IS 20
DO 10.19892/j.cnki.csjz.2021.20.29

RT Journal Article
SR 1
A1 杜明芳;
AD 清华大学;
T1 中国智能建造新技术新业态发展研究
JF 施工技术(中英文)
YR 2021
IS 13
vo 50
OP 54-59
K1 智能建造;建筑工业化;建筑机器人;建筑产业互联网
 intelligent construction;construction industrialization;construction robot;construction industry internet

AB 从分析我国建筑智能化行业发展现状入手,以相关国际、国内宏观政策为参照,提出并系统性论述了符合我国国情的智能建造体系,对其中较为重要的5个组成板块展开详细论述,包括:建筑机器人,建筑工业互联网,绿色智慧建筑产业互联网,数字孪生建筑,城市信息模型。这些新技术、新业态共同支撑构筑了当前我国智能建造的理论和实践体系,奠定了我国建筑工业化发展的基石。期待本文的研究工作能够为正在探索中前进的智能建造、建筑工业化提供一定参考。
SN 1002-8498
CN 10-1768/TU
LA 中文;
DS CNKI
IS 13

RT Journal Article
SR 1
A1 刘占省;孙啸涛;史国梁;
AD 北京工业大学城市建设学部;北京工业大学城市与工程安全减灾教育部重点实验室;
T1 智能建造在土木工程施工中的应用综述
JF 施工技术(中英文)
YR 2021
IS 13
vo 50
OP 40-53
K1 智能建造;土木工程;建筑信息模型;GIS;物联网;人工智能;VR;三维扫描;智能装备
 intelligent construction;civil engineering;building information modeling(BIM);GIS;internet of things;artificial intelligence;VR;3D scanning;intelligent equipment

AB 在当前建筑业转型的形势下,智能建造成为土木工程行业实现高质量发展的重要途径。智能建造将现代信息技术与土木工程相结合,对建造物及建造活动进行感知、分析和控制,从而达到保证质量、控制成本、提高效益等目标。综述了智能建造的概念,分析了智能建造的特征,论述了近年来智能建造的相关政策和智能建造在土木工程施工中的应用进展,具体包括BIM技术、GIS技术、物联网技术、人工智能技术、虚拟现实技术、三维扫描技术、智能装备和建筑机器人。同时分析了当前智能建造技术应用中存在的问题和不足,展望了施工中应用智能建造技术的前景。
SN 1002-8498
CN 10-1768/TU
LA 中文;
DS CNKI
IS 13

RT Journal Article
SR 1
A1 孟楠;李小燕;
T1 智能建造与新型建筑工业化协同发展高峰论坛在天津举办
JF 建筑
YR 2021
IS 13
OP 69-70
K1 新型建筑工业化;协同发展;上海建工;高峰论坛;
 

AB <正>6月24日,由中国对外贸易促进中心、中国建筑科学研究院有限公司、中国建筑业协会共同主办的"中国建筑科学大会暨绿色智慧建筑博览会"(以下简称"博览会")在国家会展中心(天津)举办。在博览会期间,由装配式建筑产业技术创新联盟、天津市绿色建筑促进发展中心、上海建工集团股份有限公司、天津住宅建设发展集团有限公司共同主办的智能建造与新型建筑工业化协同发展(天津)高峰论坛举行。
SN 0577-7429
CN 11-1405/TU
LA 中文;
DS CNKI
IS 13

RT Journal Article
SR 1
A1 孟楠;李小燕;
T1 “美丽中国·走进长三角”暨智能建造与新型建筑工业化融合发展长三角高峰会在苏州举行
JF 建筑
YR 2021
IS 13
OP 14-16
K1 新型建筑工业化;中建三局;长三角;美丽中国;
 

AB <正>6月18日,由住房和城乡建设部建筑杂志社、中建三局集团有限公司联合主办,中建三局科创发展有限公司和江苏省建筑产业现代化创新联盟联合承办的"美丽中国·走进长三角"暨智能建造与新型建筑工业化融合发展长三角高峰会在苏州举行。中国工程院院士陈湘生,中国工程院院士、中国钢结构协会会长岳清瑞(视频参会),住房和城乡建设部建筑市场监管司米凯处长,
SN 0577-7429
CN 11-1405/TU
LA 中文;
DS CNKI
IS 13

RT Journal Article
SR 1
A1 马涛;
AD 北京市建筑设计研究院有限公司第十建筑设计院;
T1 智能建造与建筑工业化融合发展技术体系研发的几点思考
JF 建筑
YR 2021
IS 13
OP 22-23
K1 建筑工业化;建筑业;智能化应用;几点思考;
 

AB <正>建筑工业化是建筑业的长期任务,其随着历史的发展有着不同的内容和目标。"碳达峰"与"碳中和"目标的提出,预示着智能建造与建筑工业化融合发展的时代已经来临。加快行业转型升级,加快数字化技术和智能化装备在工程中的应用,已成为未来发展的必由之路。
SN 0577-7429
CN 11-1405/TU
LA 中文;
DS CNKI
IS 13

RT Journal Article
SR 1
A1 姚亚锋;徐广舒;
AD 南通职业大学建筑工程学院;
T1 工业4.0背景下南通装配式建筑的发展
JF 江苏工程职业技术学院学报
YR 2021
IS 02
vo 21
OP 42-45
K1 工业4.0;南通;装配式建筑;节能减排
 Industry 4.0;Nantong;prefabricated building;energy conservation and emission reduction

AB 装配式建筑作为现代建筑的典型代表,推动了建筑产业的发展。南通装配式建筑产业规模日趋扩大,装配质量不断提升,建造运营更加智能,装配环节注重绿色。从建造运营更加智能和装配环节注重绿色两方面对南通装配式建筑发展的对策进行探讨,可为南通现代建筑产业转型升级提供参考,同时对南通周边地区建筑产业的健康发展也具有借鉴意义。
SN 2096-0425
CN 32-1855/TB
LA 中文;
DS CNKI
IS 02
DO 10.19315/j.issn.2096-0425.2021.02.010

RT Journal Article
SR 1
A1 陈丰华;
AD 上海模卡建筑工程科技发展有限公司;
T1 探索建筑智能制造在装配式建筑中的应用
JF 建筑科技
YR 2021
IS 03
vo 5
OP 93-95+99
K1 装配式建筑;智能化工程;数字工地;经济发展
 

AB 分析我国装配式建筑智能建造发展的现状及存在的问题,探讨我国装配式建筑与智能建造的发展思路。在总结数字化和智能建造技术在装配式领域应用模式的基础上,提出采用智能设计软件、智能制造管理系统及装备数字工地、协同在线管理平台等手段,提高当前装配式建筑的设计、生产及建造效率。以期为建筑智能化的发展提供一定助力。
SN 2096-3815
CN 31-2135/TU
LA 中文;
DS CNKI
IS 03

RT Journal Article
SR 1
A1 孟楠;
T1 推进智能建造走向纵深
JF 建筑
YR 2021
IS 12
OP 17-19
K1 建筑机器人;协同发展;建筑工业化;建筑业;
 

AB <正>近年来,"数字中国"上升为国家战略,产业数字化转型浪潮为各行各业的变革注入了新的活力。应用数字技术,走向"智能建造"是我国建筑业面向未来非常重要的战略选择。智能建造带动建筑业全面转型升级2020年7月,住房和城乡建设部、国家发改委等13个部委联合下发《关于推动智能建造与建筑工业化协同发展的指导意见》,提出大力发展建筑工业化为载体,以数字化、智能化升级为动力,创新突破相关核心技术,加大智能建造在工程建设、环境应用,形成涵盖科研、设计、生产加工、施工装配、运营等全产业链融合一体的智能建造产业体系,提升工程质量安全、效益和品牌,
SN 0577-7429
CN 11-1405/TU
LA 中文;
DS CNKI
IS 12

RT Journal Article
SR 1
A1 叶浩文;
AD 中建科技;
T1 智能建造与建筑工业化关键技术与实践探索
JF 建筑
YR 2021
IS 12
OP 21-23
K1 BIM;工程总承包;建筑工业化;正向设计;科学决策能力;实名制;实践探索;
 

AB <正>习近平总书记指出:世界正在进入以信息产业为主导的经济发展时期,我们要把握数字化、网络化、智能化融合发展的契机,以信息化、智能化为杠杆培育新动能。要推进互联网、大数据、人工智能同实体经济深度融合,做大做强数字经济。与发达国家智能建造技术相比,我国还存在不小差距,迫切需要将推动智能建造与建筑工业化协同发展作为抢占建筑业未来科技发展高地的战略选择,通过推动建筑工业化、数字化、智能化升级,
SN 0577-7429
CN 11-1405/TU
LA 中文;
DS CNKI
IS 12

RT Journal Article
SR 1
A1 姚明球;
AD 广州市建筑集团有限公司;
T1 数字建造在新型建筑工业化中的作用及实施路径探讨
JF 广州建筑
YR 2021
IS 03
vo 49
OP 51-55
K1 数字建造;智能建造;新型建筑工业化
 digital construction;intelligent construction;new construction industrialization

AB 智能建造和智慧建造的实质与基本是数字建造,智能建造与新型建筑工业的协同发展必须做好数字建造工作。本文较为详细介绍了数字建造在新型建筑工业化发展过程中的作用及实施路径,并以华南理工大学国际校区装配式建筑工程为例,详述了数字建造技术在装配式建筑设计、施工、碰撞检测等方面的应用及效果。通过采用数字建造技术,项目工期缩短20%,总成本降低约5%,项目被评为广东省装配式建筑示范项目,实现了提质降本节时的目标,为类似工程提供借鉴和参考。
SN 1671-2439
CN 44-1229/TU
LA 中文;
DS CNKI
IS 03

RT Journal Article
SR 1
A1 朱甲学;刘占省;李欣宇;史国梁;刘长鹏;刘俊秀;
AD 中电建建筑集团有限公司;北京工业大学;
T1 基于BIM技术的亚运会水上运动中心智能化建造方法
JF 建筑技术
YR 2021
IS 06
vo 52
OP 648-651
K1 BIM技术;组合结构;智能建造;水上运动中心
 BIM technology;composite structure;intelligent construction;water sports center

AB 针对传统钢-混凝土组合结构的施工流程,结合亚运会大型水上运动中心项目的特点,总结组合结构的型钢施工、钢筋施工、模板施工、混凝土施工4个关键工艺,分析施工控制难点。研究BIM技术驱动组合结构智能施工,探索该体系并融合其他辅助建造技术,搭建基于BIM技术的建筑信息化和智能化管理系统,提高了组合结构施工质量和管理效率。在此基础上,应用BIM技术与人工智能融合驱动的组合结构智能建造方法,对建造全过程、全要素进行智能监控。
SN 1000-4726
CN 11-2253/TU
LA 中文;
DS CNKI
IS 06

RT Journal Article
SR 1
A1 刘子昌;雷海波;刘超;赵健;李浩群;
AD 中电建建筑集团有限公司;中国电建集团华东勘测设计研究院有限公司;
T1 基于BIM技术的大型改复建项目智能建造管理
JF 建筑技术
YR 2021
IS 06
vo 52
OP 667-670
K1 BIM技术;智能建造;大型改复建项目;智慧管理平台
 BIM technology;intelligent construction;large rebuilding project;intelligent management platform

AB 华东勘测设计研究院有限公司三墩基地改复建项目施工中,针对工程体量大、工期紧、施工难度大等问题,将基于BIM技术的智能建造技术用于质量控制、安全管理及绿色施工中。通过搭建智慧管理平台,实现对施工重难点的综合协同管控,保证了施工质量和施工安全,节约了成本,提升了管理水平。
SN 1000-4726
CN 11-2253/TU
LA 中文;
DS CNKI
IS 06

RT Journal Article
SR 1
A1 杨海滨;刘占省;刘军涛;孟鑫桐;姜兆恒;王治全;
AD 中铁建工集团北京分公司;北京工业大学;
T1 基于BIM技术的大型钢结构建筑智能建造关键技术的应用
JF 建筑技术
YR 2021
IS 06
vo 52
OP 675-678
K1 BIM技术;智慧建造;智慧管理平台;大型钢结构
 BIM technology;intelligent construction;intelligent management platform;large steel structure

AB 研究基于BIM技术的大型钢结构建筑智慧建造关键技术结合具体工程实例及其应用总结;根据工程背景分析大型钢结构建筑建设难点,提出智慧建造技术应用的关键点对智慧建造技术的具体应用包括基于BIM的协同设计与数据准备、基于BIM技术的多维施工过程信息化管理以及少人化智慧建造3个方面。
SN 1000-4726
CN 11-2253/TU
LA 中文;
DS CNKI
IS 06

RT Journal Article
SR 1
A1 张振国;李安修;刘艳祥;刘占省;栗博涛;胡明浩;
AD 中铁建工集团有限公司北京分公司;北京工业大学;
T1 智能建造技术在某大型安置房项目中的应用
JF 建筑技术
YR 2021
IS 06
vo 52
OP 687-690
K1 BIM技术;智能建造;施工管理;绿色施工
 BIM technology;intelligent construction;construction management;green construction

AB 某工程安置房项目设计和施工中,综合应用"BIM+"技术、航拍点云扫描、智能建造综合管理平台、5G传输等建造技术,在日照模拟、风环境模拟、土方算量、节能计算、塔式起重机监测、劳务管理等方面取得了良好效果。
SN 1000-4726
CN 11-2253/TU
LA 中文;
DS CNKI
IS 06

RT Journal Article
SR 1
A1 夏源;
AD 中铁十六局集团有限公司;
T1 基于BIM与IoT技术的某大型地下交通工程智能建造关键技术应用
JF 建筑技术
YR 2021
IS 06
vo 52
OP 691-694
K1 BIM技术;IOT技术;管廊;智能管理
 BIM technology;IoT technique;pipe gallery;intelligent management

AB 某大型地下交通工程管廊施工中,通过分析智能建造技术应用关键点,提出BIM与IOT技术融合驱动的管廊智能建造方法,采用IOT技术实现施工现场的数据实时采集,应用BIM技术进行施工现场的智能安全管理;使用BIM与RFID技术集合管廊的基本信息和施工信息,通过管廊信息集成化、信息采集智能化、识别精确化、定位可视化,实现了管廊的施工过程全方位管理。
SN 1000-4726
CN 11-2253/TU
LA 中文;
DS CNKI
IS 06

RT Journal Article
SR 1
A1 谢亮;刘占省;罗维成;史国梁;应苒;晏理想;
AD 中电建建筑集团有限公司;北京工业大学;
T1 亚运会水上运动中心智能建造技术及其在施工管理中的应用
JF 建筑技术
YR 2021
IS 06
vo 52
OP 659-662
K1 数字孪生;智能建造;框架搭建;水上运动中心
 number twinning;intelligent construction;frame building;water sports center

AB 北支江水上运动中心项目施工过程中,针对施工管理粗放、施工效率低下的问题,搭建了基于数字孪生的智能建造框架。在基于数字孪生的智能建造平台的驱动下对整个建造过程进行实时优化控制。搭建的智能建造平台通过对施工过程的方案设计阶段与实时修正阶段的优化,实现了全局管理的智能化和高精度。施工过程中,以智能建造框架为基础,融合了BIM技术、三维激光扫描、3D打印等技术,实现了施工现场的质量、安全、进度的智能化管控。
SN 1000-4726
CN 11-2253/TU
LA 中文;
DS CNKI
IS 06

RT Journal Article
SR 1
A1 张振国;薛洁;张小龙;刘占省;史朋朋;张岩;
AD 中铁建工集团有限公司北京分公司;北京工业大学;
T1 基于智能建造的某大型安置房项目安全管理方法应用
JF 建筑技术
YR 2021
IS 06
vo 52
OP 684-687
K1 智能建造;安全管理;BIM;物联网
 intelligent construction;safety management;BIM;Internet of Things

AB 某大型安置房项目施工中,应用智能建造包含的综合管理平台技术、5G传输技术、无人塔式起重机智能安装技术、智能机器人和区块链技术,降低了安全风险,提高了安全管理水平。
SN 1000-4726
CN 11-2253/TU
LA 中文;
DS CNKI
IS 06

RT Journal Article
SR 1
A1 丁烈云;胡越;
AD 中国工程院;中国建筑学会;华中科技大学;北京市建筑设计研究院有限公司;
T1 专访丁烈云  建筑将成为下一个智能终端——谈北京大兴国际机场和数字建造
JF 建筑创作
YR 2021
IS 03
OP 6-11
K1 北京大兴;建筑设计;国际机场;数字建造;智能终端;
 

AB 专辑策划之初，《建筑创作》杂志主编胡越、副主编张燕、编辑王畅共同采访了中国工程院院士丁烈云。访谈的话题由北京大兴国际机场的数字化设计拓展到中国乃至世界范围内建筑建造领域的信息技术应用。作为建筑领域未来发展的一大趋势，数字技术的发展正在给从业者带来巨大的机遇与考验。
SN 1004-8537
CN 11-3161/TU
LA 中文;
DS CNKI
IS 03

RT Journal Article
SR 1
A1 赵宝军;姚杰;王琼;曾维来;胡晓依;晏睿颖;
AD 深圳海龙建筑科技有限公司;同济大学;
T1 MES系统在装配式建筑智慧工厂中的应用和延伸
JF 智能建筑
YR 2021
IS 06
OP 57-60
K1 MES;操作流程;生产环节;建筑业;施工员;信息化部门;制造业;劳动密集型产业;云计算;新建建筑;建筑工业化;精细化;加气混凝土砌块;看板管理;
 

AB <正>1概述自工业革命以来,建筑业的发展远远落后于工业的发展,目前虽然已经实现借助机械完成一些仅仅依靠人力难以完成的任务,但远远未达到信息化、自动化和智能化的程度。总体来说,建筑业仍属于劳动密集型产业,劳动生产率低下。由于劳动力短缺、环保要求日益严苛等问题,建筑业面临着亟需升级变革的问题。
SN 1672-1640
CN 11-4991/TU
LA 中文;
DS CNKI
IS 06

RT Journal Article
SR 1
A1 张学堃;罗云山;
AD 重庆市建筑科学研究院有限公司;
T1 数字孪生在智能建造中的应用探究与实践
JF 重庆建筑
YR 2021
IS S1
vo 20
OP 73-76
K1 数字孪生技术;BIM;智能建造;数字化管理;建筑智能化
 digital twin technology;BIM;intelligent construction;digital management;intelligent building

AB 该文从智能建造及数字孪生技术的发展背景、发展趋势入手,阐述当前环境下建筑业发展方向及亟需解决的问题,介绍了数字孪生技术的内涵特征,分析以数字孪生实现智能建造的核心技术——BIM及多项前沿技术,并以实际应用案例为工程背景,对如何利用数字孪生技术实现智能建造的过程、内容、方向进行归纳总结。项目全阶段的可视化动态管理及集成应用的模型的推广应用,有助于推动项目的协同化、智能化、数字化管理,提高管理效率。
SN 1671-9107
CN 50-1150/U
LA 中文;
DS CNKI
IS S1

RT Journal Article
SR 1
A1 李硕;段羽;
AD 吉林建筑科技学院;
T1 智能建筑建造全过程BIM应用发展研究
JF 石河子科技
YR 2021
IS 03
OP 43-44
K1 智能建造;BIM技术;发展综述;应用体系
 

AB BIM技术在先进建筑相关行业及领域的应用已经非常完善,形成一套完整的应用方法。但由于现阶段建筑行业不断向着智能化、全体系化发展,各新兴技术又无法真正融入其中。如何通过已经形成完整体系的技术更好的实现项目管理的顺畅,是现阶段急需解决的重点问题。本文以产业发展现状分析与体系构建为依托,形成一套完整的智能建筑建造全过程BIM技术应用体系,从根源上解决建筑行业对人才的基本需求。
SN 1008-0899
CN 65-1162/N
LA 中文;
DS CNKI
IS 03

RT Journal Article
SR 1
A1 于云鹤;宋志飞;
AD 北方工业大学土木工程学院;
T1 智能建造技术发展现状与展望
JF 城市建筑
YR 2021
IS 15
vo 18
OP 150-152
K1 智能建造;BIM;3D打印;人工智能
 intelligent construction;BIM;3D printing;artificial intelligence

AB 智能建造技术的研发在中国已经取得了一定的进展,在BIM、物联网、3D打印、人工智能,以及云数据等多重技术的发展下,建筑行业迎来了新的改变。但智能建造技术在我国发展并不健全。本文通过研究智能建造的相关技术,从上述五种技术出发,介绍智能建造技术的发展现状,并根据整个建筑行业的发展,指出BIM、3D打印技术,以及人工智能在我国发展的局限性,总结今后智能建造技术应用以及科研的发展趋势。
SN 1673-0232
CN 23-1528/TU
LA 中文;
DS CNKI
IS 15
DO 10.19892/j.cnki.csjz.2021.15.40

RT Journal Article
SR 1
A1 恽燕春;阮玲波;丁泓;
AD 宝业集团股份有限公司;上海紫宝住宅工业有限公司;
T1 智能建造与建筑工业化协同发展实践应用
JF 施工技术
YR 2021
IS 10
vo 50
OP 1-4
K1 建筑工业化;智能建造;数字化;自动化;建筑信息模型
 building industrialization;intelligent construction;digitalization;automation;building information modeling(BIM)

AB 以青浦区盈浦街道观云路南侧23-01地块项目为实施主体,应用智能建造与建筑工业化协同发展研究成果,以数字化设计、自动化生产、智慧化施工为实施框架,系统梳理智能建造各阶段应用,开展全专业BIM正向设计,直接从模型中导出生产数据,实现基于自动化流水线的工业化生产,最后将数字化部品部件和模型传递至施工端,结合施工管理平台和智慧工地,提升现场管理质量和效率。
SN 1002-8498
CN 11-2831/TU
LA 中文;
DS CNKI
IS 10

RT Journal Article
SR 1
A1 张恒;郑兵云;唐根丽;丁华军;
AD 安徽财经大学管理科学与工程学院;
T1 面向智能建造的工程管理专业BIM实践教学
JF 高等工程教育研究
YR 2021
IS 03
OP 54-60
K1 工程管理专业;智能建造;BIM;实践教学
 engineering management major;intelligent construction;building information modeling;practical teaching

AB 智能建造背景下,工程管理专业实践教学显现出从专业导向转向产业需求、从专业独立培养转向专业交叉融合、从专业能力养成转向创新协同育人的新特点。然而,当前情境下工程管理专业实践教学面临着专业人才培养定位偏离、实践课程体系结构缺失、信息化素养不足、人才供需脱节的现实困境,BIM技术发展为破解专业实践教学难题提供了新模式与新路径。通过将智能建造理念融入工程管理BIM实践教学改革,进行工程管理专业人才新内涵探索、专业实践课程体系重构、综合实践创新平台搭建、校企协同创新发展四大变革,重构工程管理专业BIM实践教学的路径,促使工程管理专业人才培养更具有信息化时代特征,更赋有创新思维,更拥有工程建造能力。
SN 1001-4233
CN 42-1026/G4
LA 中文;
DS CNKI
IS 03

RT Journal Article
SR 1
A1 卢锋;
AD 聊城经开置业有限公司;
T1 智能建造与建筑工业化协同发展的思考与实践
JF 新型工业化
YR 2021
IS 04
vo 11
OP 36-37+40
K1 智能建造;建筑工业化;协同发展;实践
 

AB 新时期,建筑工业发展的模式有了新方向,为了推动智能建造与建筑工业化的协同发展,需要在我国当前建筑工业的特点出发,在其中融入智能建造技术,对其中的问题进行整合,从而进一步促进我国建筑事业在社会中持续发展。
SN 2095-6649
CN 11-5947/TB
LA 中文;
DS CNKI
IS 04
DO 10.19335/j.cnki.2095-6649.2021.4.015

RT Journal Article
SR 1
A1 刘苗苗;杨国威;刘晓颖;赵瑞阳;夏绪勇;王良平;李书阳;
AD 中国建筑科学研究院北京构力科技有限公司;
T1 装配式智能建造平台构建与应用
JF 中国建设信息化
YR 2021
IS 07
OP 59-63
K1 建筑工业化;部件库;全产业链;BIM;构建与应用;
 

AB <正>近二十年,我国建筑业发展迅速,产业规模不断扩大,但其每年的科技研发投入占比却处于各领域的末端,建筑行业整体信息化、智能化水平偏低,存在较大成长空间。建筑工业化本身涵盖了设计标准化、构件预制化、施工装配化等要求,相对于传统建筑方式,更加需要信息化的辅助和推动。高承勇认为建筑的信息化和工业化相互促进、支撑,可以有力的推动建筑设计、施工和运维技术的发展。2020年7月3日,
SN 2096-0824
CN 10-1357/TU
LA 中文;
DS CNKI
IS 07

RT Journal Article
SR 1
A1 尤志嘉;郑莲琼;冯凌俊;
AD 福建工程学院土木工程学院;福建工程学院福建省土木工程新技术与信息化重点实验室;
T1 智能建造系统基础理论与体系结构
JF 土木工程与管理学报
YR 2021
IS 02
vo 38
OP 105-111+118
K1 智能建造;工业4.0;信息物理系统;精益建造;体系结构
 intelligent construction;Industry 4.0;cyber-physical systems;lean construction;architecture

AB 随着第四次工业革命的来临,新一代信息技术与人工智能技术正在推动传统建筑业向着"智能建造"的时代迈进。然而,目前各类新兴技术仍局限于碎片化地解决特定工程问题,如何将其整合到高度集成的体系架构中以提高整体施工组织能力,进而推动建筑业智能化转型升级是一个有待解决的难题。本文在精益建造理论的基础上引入"信息-物理"融合的概念,建立智能建造系统基础理论与体系结构,分析其"泛在连接、数字孪生、数据驱动、面向服务、系统自治"五项基本特征,并就其技术演进路径与能力成熟度建立评价机制。作为一项前瞻性研究,本文旨在解决制约建筑施工智能化发展的关键科学问题,突破建筑业转型升级的技术瓶颈,为构建新一代智能建造系统提供理论依据。
SN 2095-0985
CN 42-1816/TU
LA 中文;
DS CNKI
IS 02
DO 10.13579/j.cnki.2095-0985.2021.02.015

RT Journal Article
SR 1
A1 涂劲松;覃爱民;戈海玉;孔敏;
AD 皖西学院;
T1 新工科背景下地方应用型本科智能建造专业实践课程体系的构建与思考
JF 皖西学院学报
YR 2021
IS 02
vo 37
OP 70-75
K1 新工科;智能建造;地方应用型;实践课程体系
 new engineering;intelligent construction;local application;practice curriculum system

AB 以信息技术推动的传统工科专业转型势在必行,为更好地适应国家创新驱动发展战略,学科的交叉融合促进了"新工科"专业的诞生,为更深层次地探索应用性智能建造专业的建设,在大量调研的基础上,对传统的土木工程人才培养模式和方法存在着与市场需求脱节和不适应的情况进行了分析,在分析新工科背景的基础上构建了地方应用型本科智能建造专业的实践课程体系,实践课程体系适应地方产业经济发展,通过融入校企共建实验室、订单式培养等构建了四年不断线的多层次、多专业、学科交叉的应用型实践教学体系,为其他高校智能建造专业实践教学体系和转型发展提供了很好的借鉴与参考。
SN 1009-9735
CN 34-1232/Z
LA 中文;
DS CNKI
IS 02

RT Journal Article
SR 1
A1 毛超;周雨;
AD 重庆大学管理科学与房地产学院;
T1 智能建造产业的核心企业供应链组织结构解析
JF 建筑经济
YR 2021
IS 04
vo 42
OP 14-18
K1 智能建造;核心企业;企业供应链;组织集成
 intelligent construction;core enterprises;supply chain;organization integration

AB 智能建造将给传统建筑业产业链带来变革,进而引起全产业链条上相关企业供应链关系的重构、竞合与创新变化。根据智能建造的特征挖掘出四个关键子产业,构建供应链集成框架,并分析供应链组织元素,在此基础上,提出智能建造产业的核心企业供应链组织集成模式,以推动智能建造产业的发展。
SN 1002-851X
CN 11-1326/F
LA 中文;
DS CNKI
IS 04
DO 10.14181/j.cnki.1002-851x.202104014

RT Journal Article
SR 1
A1 王淑桃;
AD 新乡学院;
T1 工程建设管理中智能建造技术的创新应用
JF 建筑经济
YR 2021
IS 04
vo 42
OP 49-52
K1 智能建造;建造技术;BIM技术;人工智能
 intelligent construction;construction technology;BIM technology;artificial intelligence

AB 智能化建造技术是建筑行业技术升级改造中的先锋,直接关系到建筑业的高质量发展。阐述智能建造内涵及其关键支持技术,在此基础上分阶段地详细分析工程建设中的智能建造技术创新应用情况。通过郑万铁路项目中BIM轻量化等创新性智能建造技术具体应用情况的介绍,实例性展示现阶段工程建设管理中智能建造技术创新应用。
SN 1002-851X
CN 11-1326/F
LA 中文;
DS CNKI
IS 04
DO 10.14181/j.cnki.1002-851x.202104049

RT Journal Article
SR 1
A1 杨国强;
AD 碧桂园控股有限公司董事局;
T1 推动行业数字化转型
JF 施工企业管理
YR 2021
IS 04
OP 53
K1 建筑机器人;施工设备;建立和完善;验收标准;数字化转型;
 

AB <正>随着科学技术的发展,智能建造与建筑工业化协同发展代表了建筑业高质量发展方向。建议如下。第一,大力支持建筑机器人及智能施工设备研发应用。鼓励行业重点企业加大建筑机器人及智能施工设备研发力度,支持相关核心零部件和关键技术的重点攻关。在现有龙头企业研发成果基础上,大力推动建筑机器人及智能施工设备投入工程项目建设,加快试点推广,提升工程施工智能化水平。
SN 1001-9251
CN 11-2651/F
LA 中文;
DS CNKI
IS 04

RT Journal Article
SR 1
A1 刘占省;刘子圣;孙佳佳;杜修力;
AD 北京工业大学城市建设学部;北京工业大学城市与工程安全减灾教育部重点实验室;
T1 基于数字孪生的智能建造方法及模型试验
JF 建筑结构学报
YR 2021
IS 06
vo 42
OP 26-36
K1 智能建造;数字孪生;框架搭建;方法应用
 intelligent construction;digital twins;framework construction;method application

AB 智能建造已经成为中国建筑行业发展的一个重要方向。其中,解决传统建造业中信息化程度较低、数据采集具有延滞性、过于依赖施工经验进行决策等现象是推动建造业向智能化发展的核心问题。为此,提出一种基于数字孪生的智能建造方法,该方法综合物联网、BIM(building information modeling)和有限元模型搭建了基于数字孪生的智能建造方法框架,该框架中还包含了智能决策平台,使用实时监测数据与理论模型进行对比,进而对物理空间的实际施工过程进行调整与修正。并以轮辐式索桁架智能张拉提升缩尺模型试验为例进行验证。研究结果表明:数字孪生模型对建造全过程给予了实时反馈与调控,提高了施工作业中的信息利用率;同时智能决策实现了人工智能辅助安全预测的功能,为张拉施工提供了质量保障。
SN 1000-6869
CN 11-1931/TU
LA 中文;
DS CNKI
IS 06
DO 10.14006/j.jzjgxb.2020.0599

RT Journal Article
SR 1
A1 赖家彬;
AD 中建远南集团有限公司;泉州信息工程学院;
T1 基于工程应用场景智能建造推进模式应用研究
JF 福建建筑
YR 2021
IS 04
OP 114-117
K1 应用场景;智能建造;推进;模式
 Application scenarios;Intelligent construction;Advance;Pattern

AB 以智能建造、工程应用场景的内容和关系,论述智能建造的设计、构部件生产、施工、产业链、行业等层面的工程应用场景,推进智能建造的设计标准化、生产工厂化、施工装配化、交易平台化、行业专业化及精细化、智能化应用,培育良性的产业链和发挥龙头企业示范引领作用,进一步探讨我国以工程应用场景正向设计的智能建造推进模式。
SN 1004-6135
CN 35-1120/TU
LA 中文;
DS CNKI
IS 04

RT Journal Article
SR 1
A1 魏树臣;宁文忠;张军;侯绪彬;朱贺;
AD 中建八局第一建设有限公司;
T1 建筑企业物联网平台的建设规划与思路
JF 智能建筑与智慧城市
YR 2021
IS 03
OP 38-41
K1 建筑业;物联网;物联网平台;智能建造;云平台
 construction industry;internet of things;internet of things platform;intelligent construction;cloud platform

AB 物联网技术在建筑业正在得到越来越广泛的应用,而物联网平台是物联网技术的关键部分。文章集合建筑业行业特点,提出了一种建筑类企业建设物联网平台的方案,从建筑企业物联网平台的需求分析入手,阐述了建筑企业物联网平台的设计原则、设计目标、平台设计架构和平台建设的关键技术等内容,为建筑类企业物联网平台的建设提供了参考。
SN 2096-1405
CN 10-1392/TU
LA 中文;
DS CNKI
IS 03
DO 10.13655/j.cnki.ibci.2021.03.013

RT Journal Article
SR 1
A1 马智亮;
AD 清华大学土木工程系;
T1 迎接智能建造带来的机遇与挑战
JF 施工技术
YR 2021
IS 06
vo 50
OP 1-3
K1 智能建造;大数据;信息化;物联网;人工智能
 intelligent construction;big data;informatization;internet of things;artificial intelligence(AI)

AB 智能建造带来先进的科学技术,可解决建筑行业面临的用工荒、行业科技含量低等问题。但在实现智能建造的道路上,需不断完善已有的智能化系统,集成应用新技术,开发全新的智能化系统,投入大量有效的资源,保证多专业人才。2020年7月,住房和城乡建设部等13部委联合发布《关于推动智能建造与建筑工业化协同发展的指导意见》,为我国工程建设行业的工业化发展指明方向,对行业转型升级及实现可持续发展至关重要。企业应把握全局、科学布局、有序推进发展智能建造。
SN 1002-8498
CN 11-2831/TU
LA 中文;
DS CNKI
IS 06

RT Journal Article
SR 1
A1 吕炜;
AD 甘肃第七建设集团股份有限公司;
T1 基于BIM+物联网的智能建造综合管理实现研究
JF 居舍
YR 2021
IS 09
OP 119-120
K1 BIM技术;物联网技术;智能建造;系统架构
 

AB 如今,在建造过程中引入现代化、智能化技术已经越来越常见,智能建造方式应运而生。相比于传统建造,智能建造管理对信息技术和智能技术的依赖性更强。基于此,本文对智能建造的内涵与特征进行概述,并阐述BIM+物联网综合管理系统的特点和功能,然后论述了基于BIM+物联网的智能建造综合管理系统架构和应用路径,希望能为相关工作人员带来参考。
SN 1674-1900
CN 11-5638/TS
LA 中文;
DS CNKI
IS 09

RT Journal Article
SR 1
A1 刘占省;史国梁;孙佳佳;
AD 北京工业大学城市建设学部;
T1 数字孪生技术及其在智能建造中的应用
JF 工业建筑
YR 2021
IS 03
vo 51
OP 184-192
K1 数字孪生;智能建造;应用内容;应用价值
 Digital Twin;intelligent construction;application content;application value

AB 为促进建筑行业的转型升级,引进和推广数字孪生技术在智能建造中的应用十分重要。首先介绍数字孪生技术的相关内涵特点、发展历程及主要应用,总结出数字孪生技术的五大特点和发展趋势。通过阐述智能建造的相关内涵,分析数字孪生和智能建造的特点,总结了两者的关系。在此基础上,分析了数字孪生技术应用于智能建造过程中亟需解决的四个关键问题,针对这四个问题,搭建了数字孪生应用于智能建造施工阶段的框架,并总结了数字孪生在智能建造各阶段中的应用内容及价值,为今后的相关研究和应用提供理论依据。
SN 1000-8993
CN 11-2068/TU
LA 中文;
DS CNKI
IS 03
DO 10.13204/j.gyjzG20081017

RT Journal Article
SR 1
A1 潘龙;
AD 江苏龙腾工程设计股份有限公司;
T1 龙腾设计智能建造技术创新赋能EPC工程总承包新业态发展
JF 中国勘察设计
YR 2021
IS 03
OP 74-77
K1 工程总承包;新业态;EPC;工程总承包模式;全过程工程咨询;新型建筑工业化;建造技术;业态发展;
 

AB <正>2016年以来,国务院连续出台《关于进一步加强城市规划建设管理工作的若干意见》《关于大力发展装配式建筑的指导意见》等多部文件,强调推行EPC工程总承包建设管理模式。2017年_2019年,各地政府积极贯彻落实党中央、国务院部署,密集出台了一系列指导性和激励性文件,推进建筑业转型升级。2020年,国家高度关注"十三五"建设期间建筑业转型升级的发展成果和未来发展方向:7月,住建部认定了第二批装配式建筑示范城市和产业基地,
SN 1006-9607
CN 11-3733/TU
LA 中文;
DS CNKI
IS 03

RT Journal Article
SR 1
A1 王玉志;
AD 山东省住房和城乡建设厅;
T1 加快推进新型建筑工业化和智能建造  促进建筑业高质量发展
JF 中国勘察设计
YR 2021
IS 03
OP 17
K1 新型建筑工业化;建筑业;高质量发展;
 

AB <正>今年两会,全国人大代表、山东省住房和城乡建设厅厅长王玉志带来了《关于加快推进新型建筑工业化和智能建造促进建筑业高质量发展的建议》。王玉志指出,目前以人工智能、大数据、物联网、5G和区块链等为代表的新一代信息技术日臻成熟,并加速向各领域、各行业全面融合渗透,成为推动传统产业转型升级、可持续发展的重要驱动力。王玉志认为,在新型建筑工业化、智能建造发展方面,目前还存在一些短板:一是发展机制不够健全;二是产业支撑能力不够强;三是市场主体动力不够足。
SN 1006-9607
CN 11-3733/TU
LA 中文;
DS CNKI
IS 03

RT Journal Article
SR 1
A1 赵任远;
AD 中国民航工程咨询有限公司;
T1 数字孪生技术推动机场向智能建造和新基建创新转型
JF 中国工程咨询
YR 2021
IS 03
OP 41-45
K1 扩建工程;数字孪生;助航灯光;创新转型;
 

AB 随着国家和民航不断提出对新基建和四型机场建设的新要求,传统的机场建设迫切需要转型升级,采用数字孪生技术构建数字机场,是落实智能建造和新型基础设施建设的具体举措,是智能交通领域的一项探索创新。本文结合西安咸阳国际机场三期扩建工程的实例,探索数字孪生技术在机场建设中的具体应用,具有积极的实践意义。
SN 1009-5829
CN 11-4531/N
LA 中文;
DS CNKI
IS 03

RT Journal Article
SR 1
A1 叶浩文;
AD 住房和城乡建设部科学技术委员会;中建科技;
T1 发展新型建筑工业化需构建良性产业生态圈
JF 建筑
YR 2021
IS 05
OP 22-23
K1 新型建筑工业化;产业生态圈;智慧工地;
 

AB <正>在国家和有关部门及各地政府的大力推动下,经过"十三五"期间的一系列探索实践,我国在发展新型建筑工业化方面已具备非常好的政策环境、产业基础和市场条件。"十四五"期间,要进一步加强标准化系统化集成化设计,加速提高智能化建造水平,加快发展并不断完善产业链,同时要构建并形成良性产业生态圈。
SN 0577-7429
CN 11-1405/TU
LA 中文;
DS CNKI
IS 05

RT Journal Article
SR 1
A1 袁志伟;
AD 河北建筑工程学院;
T1 智能建造开启行业新机遇
JF 中国建设信息化
YR 2021
IS 04
OP 13-15
K1 建筑业;高质量发展;建筑工业化;工程总承包企业;
 

AB <正>建筑业相关政策的频出,进一步引导了建筑业高质量发展。要想实现工厂生产无人化、施工装配少人化,核心是建筑科技发展,通过技术变革引领建筑技术升级,加快推动智慧建造场景建设。技术革命、政策调整、产业变革、时代变迁、竞争环境和企业形态的变化给建筑业的未来带来了巨大的影响。传统基础设施投资呈下滑趋势、中国建筑业总产值下降、民营建筑企业生存环境进一步恶化,建筑业进入转型加速时期,迈向高质量增长新阶段。
SN 2096-0824
CN 10-1357/TU
LA 中文;
DS CNKI
IS 04

RT Journal Article
SR 1
A1 毛超;张路鸣;
AD 重庆大学管理科学与房地产学院;
T1 智能建造产业链的核心产业筛选
JF 工程管理学报
YR 2021
IS 01
vo 35
OP 19-24
K1 智能建造;智能建造产业链;技术缺位;核心产业;产业筛选
 smart construction;smart construction industry chain;technical vacancy;core industries;industry screening

AB 智能建造是我国传统建筑业转型升级的必由之路,然而在企业转型实践过程中,部分企业对自身的发展定位不够明晰,企业转型难以取得突破性进展。其中一个重要原因在于国家层面缺少引领产业系统性发展的规划文件,企业本身也缺少对智能建造产业体系的深刻认识。因此,现阶段构建层次分明的智能建造产业体系就显得尤为重要。基于智能建造产业链,针对建筑业转型升级过程中存在的技术缺位,从225个智能建造相关产业中筛选出45个推动智能建造快速发展的核心产业,以期为构建智能建造产业体系、制定产业发展政策提供基础性建议。
SN 1674-8859
CN 23-1561/TU
LA 中文;
DS CNKI
IS 01
LK https://kns.cnki.net/kcms/detail/23.1561.TU.20210226.0857.014.html
DO 10.13991/j.cnki.jem.2021.01.004

RT Journal Article
SR 1
A1 罗雄文;李雯;
AD 湖南科技学院土木与环境工程学院;
T1 智能建造背景下工程管理专业课堂教学改革
JF 山西建筑
YR 2021
IS 05
vo 47
OP 183-184
K1 智能建造;地方本科院校;工程管理专业;课堂教学改革
 intelligent construction;local universities;engineering management;classroom teaching reform

AB 在智能建造背景下,对地方本科院校工程管理专业课堂教学现状进行了分析,并从教学理念、形式与方法、内容等方面提出了全方位的改革,构建全新的课堂教学体系,以适应智能建造背景下工程管理专业对学生应用能力培养的需求。
SN 1009-6825
CN 14-1279/TU
LA 中文;
DS CNKI
IS 05
DO 10.13719/j.cnki.cn14-1279/tu.2021.05.064

RT Journal Article
SR 1
A1 肖绪文;
AD 中国工程院;中国建筑业协会绿色建造与智能建筑分会;
T1 以绿色建造引领和推动建筑业高质量发展
JF 建筑
YR 2021
IS 04
OP 22-23
K1 绿色建造;建筑业;高质量发展;
 

AB <正>绿色建造是在全社会倡导"可持续发展""循环经济"和"低碳经济"等大背景下提出的一种新型建造概念。绿色建造要求所有建造参与者积极承担社会责任,在建筑工程立项、设计和施工过程中,着眼于工程的全生命期,坚持以人为本,追求各项活动的资源投入减量化、资源利用高效化、废弃物排放最小化,最终达到"资源节约、环境友好、过程安全、品质保证"的建造目标。
SN 0577-7429
CN 11-1405/TU
LA 中文;
DS CNKI
IS 04

RT Journal Article
SR 1
A1 方成;王伟;杨欣悦;
AD 同济大学土木工程学院;
T1 基于土木工程智能结构微课程的复合型人才培养模式探索
JF 高等建筑教育
YR 2021
IS 01
vo 30
OP 43-48
K1 土木工程;智能结构;微课程;人才培养;教学改革
 civil engineering;intelligent structures;mini-curriculum;talent training;teaching reform

AB 为主动应对工科产业多元化发展需求,顺应"中国制造2025""工业4.0"等国家战略,基于同济大学"共性基础+个性培养"的人才培养总体框架,深入阐述了土木工程智能结构微课程的培养内涵以及实施的迫切性和必要性,以复合型、国际化培养为导向,深化教学改革,探索基于多学科交叉培养理念的课程体系、教学方法以及课程考核机制,以期为智能结构课程知识体系的建立和讲授新模式、新方法的提出提供借鉴。
SN 1005-2909
CN 50-1025/G4
LA 中文;
DS CNKI
IS 01

RT Journal Article
SR 1
A1 梁东;刘超;
AD 中建政研集团;北京中研建科科技产业发展有限公司;
T1 建筑工程“综合一体化”施工组织方式实践探索
JF 中国建设信息化
YR 2021
IS 02
OP 60-65
K1 建筑工业化;工程总承包;协同发展;组织模式;综合一体化;全过程咨询;实践探索;施工组织;
 

AB <正>"综合一体化"模式的理念,是要实现工程现场"接口简单化、运作一体化、系统耦合化、效能最大化"的组织模式改进目标,全面促进项目进度、成本、质量、安全、文明施工等项目考核指标的大幅提升,并为包括总包单位、专业分包、材料设备供应商创造更大的价值。
SN 2096-0824
CN 10-1357/TU
LA 中文;
DS CNKI
IS 02

RT Journal Article
SR 1
A1 李启明;汤育春;
AD 江苏省建筑业发展研究中心东南大学建设与房地产研究所;
T1 中国建筑业发展现状及高质量发展战略
JF 江苏建筑
YR 2020
IS 06
OP 1-3
K1 建筑业;高质量发展;统计分析;发展战略
 construction industry;high-quality development;statistical analysis;development strategy

AB 基于2010年—2019年的统计数据,以建筑业总产值、建筑业企业利润、劳动生产率及对外承包工程完成营业额为切入口,对我国建筑业在经济效益、社会效益及国际品牌建设这3个方面的发展现状进行了全国层面及区域层面的特征分析。最后,总结出四化融合、人机合力与立足全球这3项发展战略,助力我国建筑业实现科技创新驱动、粗放发展模式转型及中国建造品牌塑造,致力于促进真正的高质量发展。
SN 1005-6270
CN 32-1195/TU
LA 中文;
DS CNKI
IS 06

RT Journal Article
SR 1
A1 刘文锋;
AD 青岛理工大学土木工程学院;
T1 智能建造关键技术体系研究
JF 建设科技
YR 2020
IS 24
OP 72-77
K1 智能建造内涵;关键技术体系;数字建模;宽带物联;人机协同;绿色低碳;发展展望
 connotation of artificial intelligence;key technology system;digital modeling;broadband Internet of Things;man-machine coordination;green low-carbon;development prospect

AB 在梳理"人工智能+建造"的基础上,阐述智能建造的内涵。提出智能建造关键技术体系,分别是数字建模+仿真交互关键技术、泛在感知+宽带物联关键技术、工厂制造+机器施工关键技术、人工智能+辅助决策关键技术、绿色低碳+生态环保关键技术。对智能建造发展前景进行展望,为智能建造的发展提供理论和技术参考。
SN 1671-3915
CN 11-4705/TU
LA 中文;
DS CNKI
IS 24
DO 10.16116/j.cnki.jskj.2020.24.016

RT Journal Article
SR 1
A1 苏钰;
AD 林创中国;
T1 现代木结构在建筑工业化上的创新发展
JF 建设科技
YR 2020
IS 24
OP 62-66
K1 木结构建筑;新型建筑工业化;智能建造
 wood-frame construction;new building industrialization;intelligent construction

AB 人类历史发展历程证明,每次技术革命都是产业格局重整的机会。虽然在以往历次技术革命中,建筑业都相对落后,然而蓬勃兴起的第四次工业革命却给建筑业的数字化转型带来前所未有的机会。我国积极倡导智能建造与新型建筑工业化协同发展,为现代木结构建筑创造绝佳的发展机遇。在北美、欧洲等现代木结构发达的地区,木结构建筑成为引领建筑工业化发展的重要动力。从一个案例可以看到现代木结构在建筑工业化发展上的特征和趋势,对我国木结构建筑发展有很强的借鉴价值。
SN 1671-3915
CN 11-4705/TU
LA 中文;
DS CNKI
IS 24
DO 10.16116/j.cnki.jskj.2020.24.014

RT Journal Article
SR 1
A1 蒋博雅;刘少瑜;
AD 南京工业大学建筑学院;北京建筑大学北京未来城市设计高精尖创新中心;
T1 绿色装配式建筑及其BIM技术应用的思考
JF 西部人居环境学刊
YR 2020
IS 06
vo 35
OP 10-16
K1 装配式建筑;BIM技术;正向设计;智慧建造;协同管理
 Prefabricated Building;BIM Technology;Forward Design;Intelligent Building;Synergetic Management

AB 疫情时期见证了BIM技术和装配式建筑模式结合的重要性,装配式建筑"设计、施工、运维""建筑、结构、机电、装修""技术、管理、市场"三个一体化共同基于BIM技术实现全过程、全链条的信息共享与协同,构成智慧建造平台,是未来推动建筑产业高速、高效、高质量发展的重要技术支撑。根据项目BIM数据信息于各端口间的无损传递、线上实时调取、轻量化操作等特性,在BIM技术本身所具有的核心功能下,以不同阶段中BIM技术的应用过程为基础,探索BIM技术在建筑全生命周期各阶段正向设计中的特点与发展方向,分别提出BIM技术在三个一体化背景下的工作要点及针对亟待解决的技术瓶颈的一些思考。
SN 2095-6304
CN 50-1208/TU
LA 中文;
DS CNKI
IS 06
DO 10.13791/j.cnki.hsfwest.20200602

RT Journal Article
SR 1
A1 汪红蕾;
T1 汇聚行业力量  助推转型发展——济宁市举办装配式建筑高峰论坛暨智能建造与建筑工业化协同推进现场会
JF 建筑
YR 2020
IS 24
OP 38-41
K1 建筑工业化;济宁市;中国建筑金属结构协会;钢结构建筑;高峰论坛;协同推进;
 

AB <正>12月5日,装配式建筑高峰论坛暨智能建造与建筑工业化协同推进现场会在山东省济宁市举行。来自全国各地住房和城乡建设主管部门、相关协(学)会、高校、建筑企业的专家、学者、企业家等300多位代表共聚济宁市嘉祥县,共议装配式建筑发展大计,探讨新型建筑工业化与智能建造发展的制约因素,勾画智能建造与建筑工业化创新协同、建筑业高质量发展的路径和蓝图。
SN 0577-7429
CN 11-1405/TU
LA 中文;
DS CNKI
IS 24

RT Journal Article
SR 1
A1 汪红蕾;
T1 标准化引领智能建造落地应用——中国工程建设标准化协会建筑机器人专业委员会正式成立
JF 建筑
YR 2020
IS 23
OP 81
K1 建筑机器人;研究院;中国工程建设标准化协会;建筑标准设计;
 

AB <正>11月28日,由中国建筑标准设计研究院、广东博智林机器人有限公司等单位联合发起的中国工程建设标准化协会建筑机器人专业委员会(以下简称"建筑机器人专委会")成立大会在北京举行。住房和城乡建设部建筑市场监管司副司长廖玉平、中国工程建设标准化协会副理事长兼常务副秘书长王国华、中国建筑标准设计研究院有限公司党委书记、董事长刘志鸿等领导到会并致辞。
SN 0577-7429
CN 11-1405/TU
LA 中文;
DS CNKI
IS 23

RT Journal Article
SR 1
A1 丁烈云;
AD 中国工程院;华中科技大学;
T1 智能建造将带来哪些变革
JF 施工企业管理
YR 2020
IS 12
OP 33-34
K1 物联网技术;工程建设行业;人工智能;
 

AB <正>今后,建筑业朝融合基建发展,利用智能技术将给建筑行业带来一系列的变革——产品形态数字化、经营理念的服务化、市场形态的平台化,以及建造方式的工业化、行业治理现代化。目前我国智能建造处在一个什么样的阶段要实现智能建造首先必须要有数字建造。数字化是智能化的一项基础,智能建造首先必须要有数字建造,在数字化方面,我们正处于起步的阶段,
SN 1001-9251
CN 11-2651/F
LA 中文;
DS CNKI
IS 12

RT Journal Article
SR 1
A1 王统辉;
AD 中国建筑标准设计研究院有限公司;
T1 智能建造与建筑工业化协同管理体系浅论
JF 中国住宅设施
YR 2020
IS 11
OP 58-59+82
K1 智能建造;建筑工业化;协同管理;框架体系
 

AB 针对目前行业内涌起的智能建造与建筑工业化之风,通过对国内外文献和相关案例的搜集与整理,着重归纳和总结出了智能建造与建筑工业化协同管理体系,以七大部分的框架体系搭建为未来智能建造与建筑工业化协同管理体系建设提出了建设性的意见。
SN 1672-5093
CN 11-5143/TU
LA 中文;
DS CNKI
IS 11

RT Journal Article
SR 1
A1 郭凯;周志健;杜康;李晨;陈曦;于超;
AD 中国建筑第八工程局有限公司;
T1 国家会展中心(天津)工程智能建造平台开发与应用
JF 施工技术
YR 2020
IS 22
vo 49
OP 5-7+10
K1 智慧工地;智能建造;违章监测;车辆识别;PLC控制系统
 inteligent construction site;intelligent construction;violation monitoring;vehicle identification;PLC control system

AB 国家会展中心(天津)一期工程根据工程重难点和项目特点制定智慧工地信息化技术应用方案,在常规技术的基础上进行定制化开发,以经济和管控实用性为前提,选用了一系列贴合工程实际的监测设备和系统。在施工现场的实际应用中,大大提升了管控效率,减少了施工人力、物力的投入,增加了现场整体绿色施工及安全施工意识与等级,极大地提升了企业和工程的社会影响力。
SN 1002-8498
CN 11-2831/TU
LA 中文;
DS CNKI
IS 22

RT Journal Article
SR 1
A1 孟楠;
T1 “十四五”规划，建筑业如何践行？
JF 建筑
YR 2020
IS 22
OP 16-18
K1 建筑业;建筑工业化;全产业链;同步建设;协同发展;住房和城乡建设部;
 

AB <正>自党的十九大以来到刚刚结束的十九届五中全会,国家对新基建战略的重视程度持续加深,创新发展的步伐加快。"十四五"规划建议明确提出,要统筹推进基础设施建设,构建系统完备、高效实用、智能绿色、安全可靠的现代化基础设施体系。新基建是党中央立足现实、直面变局、着眼长远,深刻把握我国和世界经济、科技、社会发展规律的基础上,提出的重大发展战略;是建设现代化经济体系的先行领域,也是全面建成社会主义现代化强国的重要支撑。当前,世界正经历百年未有之大变局,新一轮的科技革命和产业变革正在加速,我国社会经济发展也进入新阶段,而这无疑给建筑业发展带来了新的战略机遇。尤其是,随着人工智能、大数据等新一代信息技术与建筑行业深度融合,智慧建造、智慧工地、全产业链互联网平台等技术的逐步推广,在智能、绿色、互通的建造水平不断进步的同时,也为建筑业信息化转型升级、创新发展模式带来无限商机。
SN 0577-7429
CN 11-1405/TU
LA 中文;
DS CNKI
IS 22

RT Journal Article
SR 1
A1 张宁宁;
AD 江苏省建筑行业协会;
T1 坚持“五抓五促”  持续推动建筑企业高质量发展
JF 建筑
YR 2020
IS 22
OP 22-24
K1 建筑业企业;高质量发展;建筑工业化;建筑企业;
 

AB <正>今年前三季度,在宏观经济下行压力加大、国内外风险挑战明显增多的复杂局面之下,在国内新冠肺炎疫情暴发且目前尚未得到彻底消灭的情况之下,江苏省建筑行业坚决贯彻落实习近平总书记关于统筹疫情防控和经济社会发展的重要指示精神,一手抓疫情防控,一手抓复工复产,特别是在解决就业、恢复生产、拉动经济发展等方面发挥了"稳定器"和"压舱石"作用。虽然一季度出现下滑,
SN 0577-7429
CN 11-1405/TU
LA 中文;
DS CNKI
IS 22

RT Journal Article
SR 1
A1 渠天亮;
AD 山西潇河建筑产业有限公司;
T1 装配式建筑智能制造和智能建造的创新需求
JF 陶瓷
YR 2020
IS 11
OP 129-130
K1 装配式建筑;智能制造;智能建造
 

AB 建筑工业化是未来建筑行业发展的必然趋势之一,而装配式建筑就是工业化的重要产物,随着各项智能制造和智能建造理念和技术的引入,使得对应的装配式建筑的发展层次得到了提升。本文首先对于建筑业生产作业基本情况进行归结,继而对于工程智能制造存在的问题和创新诉求进行分析,由此进入到装配式智能建造面临的问题和创新需求探讨中去。
SN 1002-2872
CN 61-1143/TU
LA 中文;
DS CNKI
IS 11
DO 10.19397/j.cnki.ceramics.2020.11.047

RT Journal Article
SR 1
A1 刘占省;邢泽众;刘双诚;
AD 北京工业大学;
T1 基于LoRa技术的装配式建筑智能建造仿真模拟方法研究
JF 建筑技术
YR 2020
IS 11
vo 51
OP 1305-1311
K1 装配式建筑;仿真模拟;智能建造
 prefabricated building;simulation;intelligent construction

AB 提出一套基于LoRa技术的装配式建筑智能建造仿真模拟方法。从施工模拟、人员管理、数据处理3个层次进行分析,建立智能建造仿真模拟框架,阐述仿真模拟方法的流程。天津锦塘苑项目的施工实践证明,应用装配式建筑智能建造仿真模拟方法可提高施工效率,保证施工质量,提高建筑行业信息化水平,为智能建造的发展提供了新的思路。
SN 1000-4726
CN 11-2253/TU
LA 中文;
DS CNKI
IS 11

RT Journal Article
SR 1
A1 韩娟;
T1 推进中小企业数智化转型  打造“中国建造”升级版——访欧特克公司大中华区总经理李邵建
JF 中国勘察设计
YR 2020
IS 11
OP 82-85
K1 工程建设行业;欧特克;BIM;中小企业信息化;建筑工业化;工作流程;大中华区;升级版;总经理;
 

AB <正>住建部、工信部等13部委发布的《推动智能建造与建筑工业化协同发展的指导意见》(以下简称《指导意见》)明确指出,要"推动形成一批智能建造龙头企业,引领并带动广大中小企业向智能建造转型升级,打造‘中国建造’升级版"。据住建部2018年"‘十三五’中期建筑业信息化发展研究"课题调研显示,占建筑业数量80%的中小建筑设计企业由于人才匮乏、资金不足,为了生存而无暇顾及信息化工作;有37.65%的中小型建筑设计企业,信息技术理念落后、前瞻性不足,成为建筑设计行业智能建造升级的短板。由此可见,占巨大体量的中小企业的数智化转型对整个工程建设行业产业升级的影响不容忽视。
SN 1006-9607
CN 11-3733/TU
LA 中文;
DS CNKI
IS 11

RT Journal Article
SR 1
A1 毛超;彭窑胭;
AD 重庆大学管理科学与房地产学院;
T1 智能建造的理论框架与核心逻辑构建
JF 工程管理学报
YR 2020
IS 05
vo 34
OP 1-6
K1 智能建造;理论框架;信息集成;业务逻辑
 intelligent construction;theoretical framework;information integration;business logic

AB 智能建造是建筑业转型升级的必然选择。在新一轮科技革命的背景下,建筑业急需改变落后的生产方式,通过科技创新实现产业变革,完成从数字化、网络化到智能化的转型。根据多学科知识体系的定义方法,构建智能建造的理论框架,剖析其核心逻辑。智能建造是利用新一代信息技术的融合,对传统建设活动及流程的智慧化升级,涉及智能决策、智能设计、智能生产、智能施工和智能运维五阶段的全链条活动,其核心逻辑是通过BIM模型迭代和BOM的数据统一、依赖数据驱动的全链条活动信息集成和业务协同逻辑。提出的理论框架、业务逻辑为智能建造的认知和后续研究提供了理论依据。
SN 1674-8859
CN 23-1561/TU
LA 中文;
DS CNKI
IS 05
LK https://kns.cnki.net/kcms/detail/23.1561.TU.20201104.1432.001.html
DO 10.13991/j.cnki.jem.2020.05.001

RT Journal Article
SR 1
A1 袁蓉生;
AD 中铁五局集团有限公司;
T1 向智能建造转型
JF 施工企业管理
YR 2020
IS 11
OP 56-58
K1 建筑工业化;高质量发展;管控平台;建筑施工企业;人工智能技术;建筑业;管控水平;住房和城乡建设部;
 

AB <正>为推进建筑工业化、数字化、智能化升级,加快建造方式转变,推动建筑业高质量发展,7月28日,住房和城乡建设部等13部门联合印发《关于推动智能建造与建筑工业化协同发展的指导意见》,指出在建造全过程加大建筑信息模型(BIM)、互联网、物联网、大数据、云计算、移动通信、人工智能、区块链等新技术的集成与创新应用。
SN 1001-9251
CN 11-2651/F
LA 中文;
DS CNKI
IS 11

RT Journal Article
SR 1
A1 吴颖;
T1 成本管控体系：基于项目全过程、全要素的探索
JF 施工企业管理
YR 2020
IS 11
OP 22
K1 项目全过程;成本管控;
 

AB <正>随着行业内外部环境的深刻变化,施工企业项目成本管控面临新的课题。EPC、PPP等新模式加速推进;BIM、装配式建筑等新一代信息技术、建造方式迅猛发展;新技术、新材料、新工艺、新设备广泛应用,绿色建造、智能建造水平不断提升,项目跨领域、多专业、集成化要求越来越高,科技、管理、数据成为土地、劳动力、资本之外新的核心生产要素,项目成本管理的内容和体系都发生了巨大的变化。从工程总承包的视角出发,突出"整体效益最大化"原则,构建项目全过程、全要素成本管控体系,推动项目建造各环节有机融合,实现项目管理提质增效,施工企业展开了持续、深入的探索。
SN 1001-9251
CN 11-2651/F
LA 中文;
DS CNKI
IS 11

RT Journal Article
SR 1
A1 陈莹桃;
AD 中建三局第一建设工程有限责任公司;
T1 落地数字建造技术  破解智能建造难题
JF 施工企业管理
YR 2020
IS 11
OP 69-70
K1 管控体系;BIM;物联网;数字建造;
 

AB <正>随着云计算、大数据、人工智能、物联网等数字技术的迅猛发展,数字建造、智能建造成为建筑业最热门的话题。近日,住房和城乡建设部等十三部门联合印发的《关于推动智能建造与建筑工业化协同发展的指导意见》指出,要以数字化、智能化升级为动力,创新突破相关核心技术,加大智能建造在工程建设各环节应用,形成全产业链融合一体的智能建造产业体系。如何有效落地数字建造技术,破解智能建造难题与密码,规避现场风险,提高项目效能,全面降本增效,有效助力项目精益建造与精细管理,加速企业数字转型发展,是摆在建筑人面前的重要课题。
SN 1001-9251
CN 11-2651/F
LA 中文;
DS CNKI
IS 11

RT Journal Article
SR 1
A1 骆俊;
AD 武汉市城市桥梁隧道事务中心;
T1 建立智能建造与建筑工业化融合发展的纽带
JF 施工企业管理
YR 2020
IS 11
OP 62-64
K1 建筑工业化;协同发展;管理平台;建筑业;建筑全生命周期;
 

AB <正>为推进建筑业体系的工业化、数字化、智能化升级,转变现有的建筑业发展模式,促进建筑业提档升级,7月28日,住建部、发改委等13部门联合印发《关于推动智能建造与建筑工业化协同发展的指导意见》(以下简称《指导意见》),指出要以大力发展建筑工业化为载体,以数字化、智能化升级为动力,创新突破相关核心技术,加大智能建造在工程建设各环节应用,形成涵盖科研、设计、生产加工、施工装配、运营等全产业链融合一体的智能建造产业体系。
SN 1001-9251
CN 11-2651/F
LA 中文;
DS CNKI
IS 11

RT Journal Article
SR 1
A1 陈昕;
T1 探索发展新路径  实现转型新突破
JF 中国建设信息化
YR 2020
IS 20
OP 14-17
K1 建筑业;建筑工业化;协同发展;数字化转型;集约式发展;建造方式;智能化水平;住房和城乡建设部;发展新路径;
 

AB <正>2020年注定是不平凡的一年,新冠肺炎疫情给人类生活和全球经济造成重大影响,全球最大的经济体都出现了快速深入的收缩,整个社会、商业、每个家庭都处于半休克状态。疫情之下的建筑产业粗放式发展已无法应对危机带来的诸多问题,供需变化也倒逼数字化变革迫在眉睫,需求侧人们对房屋品质的要求进一步提升,供给侧疫情的发生让工程质量提质增效、节本降耗的压力倍增。如何追回失去的时间,是每个企业都要回答的现实问题。
SN 2096-0824
CN 10-1357/TU
LA 中文;
DS CNKI
IS 20

RT Journal Article
SR 1
A1 刘清涛;叶敏;顾海荣;张志峰;
AD 长安大学工程机械学院;
T1 智能制造与智能建造融合创新人才培养体系研究
JF 教育教学论坛
YR 2020
IS 44
OP 326-328
K1 智能制造;智能建造;融合创新
 intelligent manufacturing;intelligent construction;fusion innovation

AB 为顺应交通强国战略和"中国制造2025"战略提出的新要求,结合长安大学机械类与交通运输类的专业特点,融合工程机械学院、材料学院与工程训练中心在创新教育方面的优势,建立了智能制造与智能建造融合创新人才培养基地。开展机械土木多学科融合创新能力的培养与实训,培育行业急需的复合创新型人才。该文探索多学科多部门创新教育资源整合及协同机制,在创新知识体系制定、教育实践活动开展、服务平台保障等方面进行研究,构建了机械土木融合创新人才培养体系,在全国高校发挥示范辐射作用。
SN 1674-9324
CN 13-1399/G4
LA 中文;
DS CNKI
IS 44

RT Journal Article
SR 1
A1 张晓;
AD 吉林省建设发展研究院;
T1 浅析“十四五”吉林省建筑业发展路径
JF 建筑
YR 2020
IS 19
OP 31-35
K1 建筑业企业资质;投入产出表;国家统计局;建筑工业化;吉林省;一级资质;注册建造师;建筑业总产值;完全消耗系数;建造技术;机械设备;建筑面积;总承包企业;协同发展;施工总承包;发展路径;
 

AB <正>近日,住房和城乡建设部等13部门联合印发了《关于推动智能建造与建筑工业化协同发展的指导意见》(下称《指导意见》),提出了以数字化、智能化升级为动力,以形成全产业链融合一体的智能建造产业体系为标志的建筑工业化发展目标。建筑工业化是以提高投资综合效益为目的,生产方式由粗放到精细,逐渐与现代工业同步的过程。《指导意见》提出:到2025年,智能建造与建筑工业化协同发展的政策和产业体系基本建立;产业基础、技术装备、科技创新能力以及建筑安全质量水平全面提升;定性指标是增效、降耗、环保,产业向智能建造转型、升级。
SN 0577-7429
CN 11-1405/TU
LA 中文;
DS CNKI
IS 19

RT Journal Article
SR 1
A1 曾辉;
T1 装配式建筑智能制造云平台在津建成
JF 建筑
YR 2020
IS 19
OP 52
K1 云平台;智能制造;建筑业协会;
 

AB <正>日前,中冶天工集团建成的装配式建筑智能制造云平台在天津上线,"云平台"的建成将加快推进建筑业转型升级和提质增效,全面提升智能建造水平。中国建筑业协会理事、天津市建筑业协会会长黑金山介绍,装配式建筑智能制造云平台的作用是整合装配式建筑全产业链,打造互联网建筑产品,聚合全球化产业资源,变革企业平台化管理,高效共享工业经济中的各种要素资源,形成工程全寿命周期的全产业链、价值链和创新链的互联互通,
SN 0577-7429
CN 11-1405/TU
LA 中文;
DS CNKI
IS 19

RT Journal Article
SR 1
A1 梁浩;李宏军;酒淼;张川;宫玮;龚维科;许昂;付丙强;霍子文;刘洋;唐柳;王军;
AD 住房和城乡建设部科技与产业化发展中心;北京康居认证中心;广州市规划勘测设计研究院;四川大学工程设计研究院;
T1 绿色建筑数字科技与健康人居环境协同创新平台的初步研究与探索
JF 建设科技
YR 2020
IS 18
OP 13-18
K1 绿色建筑;人居环境;智能建造;创新研究平台
 Green Building;living environment;intelligent construction;innovative research platform

AB 当前我国经济面临的下行压力和外部环境不确定性带来的挑战仍然比较大,但是也有越来越好的条件、基础以及相应的环境。2020年经济工作最重要的目标任务是确保全面建成小康社会和"十三五"规划圆满收官,我们要坚持"稳"字当头,坚定不移贯彻新发展理念,落实好各项区域发展规划,努力开创经济工作新局面,同时为"十四五"发展和实现第二个百年奋斗目标打好基础。实现绿色建筑数字科技与健康人居环境协同创新研究平台的融合,使城市建设由"以物为主"转变为"以人民为中心",关注人居需求、人体健康、行为习惯;新技术革命正广泛而深远的影响未来人居环境建设;智能制造技术变革将催生以"中国建造"和"新城建"相融合的人居环境新产业集群。本研究将成为撬动新内需、提振新经济、改善人居环境及全面实现小康社会发展目标的重要引擎;将贯彻"人民至上"发展理念,大力推动以人民为中心的"新城市科学"创新与城市绿色宜居高质量发展;将是推动建设领域向智慧化、绿色化变革,促进"中国建造"与"新城建"融合发展,打造全球领先的智能建造强国的重大举措;将补足我国人居环境领域大数据采集、数据资产管理、自主创新等短板,并将保障国家信息安全。面向未来城市人居环境建设需求,整合建筑科学、健康科学以及行为科学研究,依托相关领域产、学、研优势力量,结合新兴信息技术集成应用,集中研发并建设全球领先、装备一流、高度集成、高智能化、开放共享的城市人居环境和绿色建筑数字科技综合研发创新基地。
SN 1671-3915
CN 11-4705/TU
LA 中文;
DS CNKI
IS 18
DO 10.16116/j.cnki.jskj.2020.18.002

RT Journal Article
SR 1
A1 冯莉;
AD 厦门城市职业学院;
T1 计算机辅助技术在建筑设计中的应用
JF 新型建筑材料
YR 2020
IS 09
vo 47
OP 185
K1 建筑设计;建筑行业;BIM;
 

AB <正>随着经济的发展、科技的进步,计算机辅助技术应用领域越发广泛。如今,随着我国智慧城市智能建造政策的推广,建筑设计与计算机辅助技术不断结合,建筑行业逐步形成数字化信息化建设的模式,推出BIM (Building Information Modeling)建筑信息模型概念体。BIM是新时代信息化建设的产物,悄然影响着整个建筑行业,让建筑行业进入一个全生命周期的信息化建筑设计时代。
SN 1001-702X
CN 33-1078/TU
LA 中文;
DS CNKI
IS 09

RT Journal Article
SR 1
A1 廖玉平;
AD 住房和城乡建设部建筑市场监管司;
T1 加快建筑业转型  推动高质量发展——《关于推动智能建造与建筑工业化协同发展的指导意见》解读
JF 住宅产业
YR 2020
IS 09
OP 10-11
K1 建筑工业化;建筑业;《关于推动智能建造与建筑工业化协同发展的指导意见》;协同发展;高质量发展;
 

AB <正>习近平总书记指出:世界正在进入以信息产业为主导的经济发展时期。我们要把握数字化、网络化、智能化融合发展的契机,以信息化、智能化为杠杆培育新动能。要推进互联网、大数据、人工智能同实体经济深度融合,做大做强数字经济。为贯彻落实习近平总书记重要指示精神、推动建筑业转型升级、促进建筑业高质量发展,近日,住房和城乡建设部等13部门联合印发了《关于推动智能建造与建筑工业化协同发展的指导意见》(以下简称《指导意见》),
SN 1672-9013
CN 11-5221/TU
LA 中文;
DS CNKI
IS 09

RT Journal Article
SR 1
A1 王广明;
AD 住房和城乡建设部科技与产业化发展中心;住房和城乡建设部科技与产业化发展中心规划发展处;
T1 推动智能建造与新型建筑工业化协同发展的实施路径研究
JF 住宅产业
YR 2020
IS 09
OP 12-15
K1 智能建造;新型建筑工业化;协同发展;实施路径
 intelligent construction;new building industrialization;coordinated development;implementation ways

AB 本文梳理了智能建造的背景、概念和内涵,分析了国内外发展现状和趋势,提出了"加快突破制约智能建造发展的关键技术瓶颈、建立统一综合开放的智能建造标准体系、积极培育智能建造新产业和新业态、加强智能建造科技成果转化和宣传推广"等推动智能建造与新型建筑工业化协同发展的实施路径。
SN 1672-9013
CN 11-5221/TU
LA 中文;
DS CNKI
IS 09

RT Journal Article
SR 1
A1 何小兵;
AD 湖南省住房和城乡建设厅;
T1 湖南省装配式建筑全产业链智能建造平台的研发建设
JF 住宅产业
YR 2020
IS 09
OP 20-22
K1 智能建造;BIM;装配式建筑
 intelligent construction;BIM;prefabricated building

AB 湖南率先在全国启动了省级装配式建筑全产业链智能建造平台研发建设工作,预计2020年年底全面上线试运行。
SN 1672-9013
CN 11-5221/TU
LA 中文;
DS CNKI
IS 09

RT Journal Article
SR 1
A1 王勇;刘刚;
AD 广联达科技股份有限公司;
T1 建筑产业互联网赋能建筑业数字化转型升级
JF 住宅产业
YR 2020
IS 09
OP 27-30
K1 智能建造;建筑工业化;建筑产业互联网;数字化转型
 smart construction;construction industrialization;construction industry internet platform;digital transformation

AB 建筑产业互联网作为建筑业数字化转型的新型基础设施,它将贯穿建筑业全产业链各环节,打通工程建设设计、采购、施工、使用和运维的全生命周期,连接供给端和需求端,优化全产业链的资源配置,赋能建筑业实现转型升级和高质量发展。建筑产业互联网的建设是一个长期的过程,本文对建筑产业互联网的发展提出几点建议。
SN 1672-9013
CN 11-5221/TU
LA 中文;
DS CNKI
IS 09

RT Journal Article
SR 1
A1 苏世龙;
AD 中建科技集团有限公司;
T1 智能建造技术在装配式住宅项目中的研究与应用
JF 住宅产业
YR 2020
IS 09
OP 31-36
K1 智能建造;装配式建筑工业化;住宅项目;全生命周期
 intelligent construction;industrialization of prefabricated building;residential project;whole lifecycle

AB 传统住宅粗放式的建筑管理模式和建造方式已无法满足市场对高品质建筑建造的需求,住宅工业化智能建造模式已然成为新的发展方向。本文基于BIM、物联网、云计算、大数据、AI等技术,依托REMPC经营及管理模式,构建从设计、采购、生产、施工、运维全生命周期的智能建造管理体系,研究智能建造技术在装配式住宅项目中的应用。
SN 1672-9013
CN 11-5221/TU
LA 中文;
DS CNKI
IS 09

RT Journal Article
SR 1
A1 马云飞;刘纪超;盛珏;杨锁柱;
AD 三一筑工科技有限公司;
T1 基于装配式建筑智能建造的思考与实践
JF 住宅产业
YR 2020
IS 09
OP 43-49
K1 建筑工业化;智能设计;自动化生产;数字工地;在线管理
 building industrialization;intelligent design;automatic production;digital construction site;online management

AB 通过对行业现状分析,研究数字化技术和智能制造技术在装配式建筑设计、生产、施工全流程中的应用模式。基于预制构件的全过程在线协同管理平台,采用智能设计软件、智能制造管理系统及装备、数字工地,协同在线管理平台实现智能建造,提高装配式建筑的设计、生产效率,对降低装配式建筑成本、提高建筑质量具有重要的意义。
SN 1672-9013
CN 11-5221/TU
LA 中文;
DS CNKI
IS 09

RT Journal Article
SR 1
A1 赵瑞阳;夏绪勇;李书阳;刘苗苗;付雅静;
AD 北京构力科技有限公司;
T1 装配式建筑全产业链智能建造平台建设
JF 住宅产业
YR 2020
IS 09
OP 62-65
K1 装配式建筑;智能建造平台;部品部件库
 prefabricated building;intelligent construction platform;parts and components library

AB 装配式建筑是实现建筑工业化的重要手段之一,其主要特点是标准化设计、工厂化生产、装配化施工、一体化装修和信息化管理。装配式建筑全产业链智能建造平台提供的标准化部品部件库、装配式设计系统、生产管理系统、施工管理系统、政府监管系统为装配式建筑全产业链的各方提供了智能化和数字化的途径,以期能促进智能建造与建筑工业化的协同发展。
SN 1672-9013
CN 11-5221/TU
LA 中文;
DS CNKI
IS 09

RT Journal Article
SR 1
A1 刘美霞;闫高原;刘洪娥;王双军;王乐帅;Qian Xin;
AD 住房和城乡建设部科技与产业化发展中心;江苏建筑职业技术学院建筑建造学院;江苏省住房和城市建设厅住宅与房地产业促进中心;北京和创云筑科技有限公司;Promotion Center of Housing and Real Estate Industry of Jiangsu Provincial Department of Housing and Urban Development;
T1 “装建云”助力智能建造发展研究
JF 住宅产业
YR 2020
IS 09
OP 66-70
K1 智能建造;装配式建筑;构件生产管理;项目管理
 intelligent construction;Prefa

AB 我国智能建造尚处于起步阶段,国产BIM应用软件和信息化管理平台发展正在摸索前行,亟需通过建设行业五方市场主体形成共识,共同链接和打通设计、生产、施工、运维等全生命期、全过程和全专业。本文分析了我国装配式建筑智能建造发展现状及存在问题,从解决方案出发,总结"装建云"研发特点,并分析了装配式混凝土构件生产管理系统和项目管理系统功能特点,助力智能建造发展。
SN 1672-9013
CN 11-5221/TU
LA 中文;
DS CNKI
IS 09

RT Journal Article
SR 1
A1 李晓军;
AD 广联达科技股份有限公司;
T1 智能建造演进路径与建筑工业化协同发展
JF 中国勘察设计
YR 2020
IS 09
OP 31-35
K1 建筑工业化;协同发展;智慧工地;演进路径;
 

AB <正>互联网、物联网、大数据和人工智能等在深刻改变人们生活、生产方式及社会组织形态的同时,也给我国的工业体系带来了巨大改变。近年来,德国提出工业4.0,美国提出工业互联网,我国制定了《中国制造2025》规划,力求通过新型工业化促进数字经济和实体经济相结合,提升我国的综合实力。作为我国工业化的一个重要优势领域,"中国建造"也随之日益得到重视。国家为此提出了发展装配式建筑的构想,但一直没有从整个建造生产体系构建出一套
SN 1006-9607
CN 11-3733/TU
LA 中文;
DS CNKI
IS 09

RT Journal Article
SR 1
A1 樊则森;
AD 中建科技集团有限公司;
T1 建筑工业化与智能建造融合发展的几点思考
JF 中国勘察设计
YR 2020
IS 09
OP 25-27
K1 建筑工业化;勘察设计行业;智慧工地;几点思考;
 

AB <正>人类社会每一次重大的科技与产业革命,必将引起建筑业的新变革。今天,我们处在"互联网、大数据、人工智能"的第四次产业革命新时代,这一轮产业革命的核心是智能化与信息化,将数字技术、物理技术、生物技术有机融合在一起,迸发出强大的力量影响着经济和社会,毋庸置疑也将促使建筑行业向数字化、信息化、智能化、系统性集成建造的方向发展。
SN 1006-9607
CN 11-3733/TU
LA 中文;
DS CNKI
IS 09

RT Journal Article
SR 1
A1 马智亮;
AD 清华大学土木工程系;
T1 智能建造与建筑工业化协同发展的技术创新思考
JF 中国勘察设计
YR 2020
IS 09
OP 28-30
K1 建筑工业化;协同发展;智能化系统;创新思考;
 

AB <正>工程建设行业是国民经济的支柱产业,为国民经济的发展作出了重要贡献。但是,一方面我国正在进行着前所未有的工程建设,旺盛的需求势头仍然在持续;另一方面行业面临环境污染、用工荒、行业科技含量低等方面的问题。今年7月,住房和城乡建设部等13部委联合发布了《关于推动智能建造与建筑工业化协同发展的指导意见》,为我国工程建设行业的工业化发展指明了方向,对于行业转型升级以及实现可持续发展至关重要。
SN 1006-9607
CN 11-3733/TU
LA 中文;
DS CNKI
IS 09

RT Journal Article
SR 1
A1 廖玉平;
AD 住房和城乡建设部建筑市场监管司;
T1 加快建筑业转型  推动高质量发展——解读《关于推动智能建造与建筑工业化协同发展的指导意见》
JF 中国勘察设计
YR 2020
IS 09
OP 20-21
K1 建筑工业化;建筑业;《关于推动智能建造与建筑工业化协同发展的指导意见》;协同发展;高质量发展;
 

AB <正>习近平总书记指出:世界正在进入以信息产业为主导的经济发展时期。我们要把握数字化、网络化、智能化融合发展的契机,以信息化、智能化为杠杆培育新动能。要推进互联网、大数据、人工智能同实体经济深度融合,做大做强数字经济。为贯彻落实习近平总书记重要指示精神、推动建筑业转型升级、促进建筑业高质量发
SN 1006-9607
CN 11-3733/TU
LA 中文;
DS CNKI
IS 09

RT Journal Article
SR 1
A1 田军;
T1 中小企业向智能建造转型是实现“中国建造”升级的重要前提——学习《关于推动智能建造与建筑工业化协同发展的指导意见》的体会
JF 中国勘察设计
YR 2020
IS 09
OP 40-41
K1 建筑工业化;《关于推动智能建造与建筑工业化协同发展的指导意见》;协同发展;建筑设计企业;中小企业;
 

AB <正>近日,住房和城乡建设部、国家发展改革委、科技部等13部门联合印发了《关于推动智能建造与建筑工业化协同发展的指导意见》(以下简称《指导意见》),就未来推进建筑工业化、数字化、智能化升级,加快建造方式转变,打造"中国建造"升级版作出部署。13个政府主管部门就智能建造与建筑工业化协同发展联合发文,在笔者印象中还是首次,智能建造与建
SN 1006-9607
CN 11-3733/TU
LA 中文;
DS CNKI
IS 09

RT Journal Article
SR 1
A1 马超;汪逸;
AD 太空智造股份有限公司;
T1 工程建设行业中小企业向智能建造转型升级势在必行
JF 中国勘察设计
YR 2020
IS 09
OP 70-73
K1 建筑工业化;协同发展;工程建设行业;物联网;云计算;BIM;建造方式;勘察设计行业;中小企业;
 

AB <正>2020年7月,住建部、国家发改委、科技部、工信部等13个部门联合发布《关于推动智能建造与建筑工业化协同发展的指导意见》(以下简称《指导意见》)。立足于推进建筑工业化、数字化、智能化升级,加快建造方式转变,推动建筑业高质量发展,《指导意见》明确提出:到2025年,推动形成一批智能建造龙头企业,引领并带动广大中小企业向智能建造转型升级,打造"中国建造"升级版;到2035年,我国智能建造与建筑工业化协同发展取得显著进展,企业创新能力大幅提升,产业整体优势明显增强,"中国建造"核心竞争力世界领先,建筑工业化全
SN 1006-9607
CN 11-3733/TU
LA 中文;
DS CNKI
IS 09

RT Journal Article
SR 1
A1 刘谦;
AD 广联达科技股份有限公司;
T1 数字建筑：构筑产业数字化转型的新引擎
JF 软件和集成电路
YR 2020
IS 09
OP 28-29
K1 建筑工业化;工业级;数字化转型;建筑行业;精细化;数字建筑;建筑业;产业化;广联达;协同创新;协同发展;新引擎;
 

AB <正>通过软件和数据打造数字化的生产线,制定建筑产业数字化转型新范式,广联达助力建筑行业提升到现代工业级精细化水平,推动智能建造与建筑工业化协同创新发展。我很高兴可以代表广联达和大家一同分享我们在建筑行业进行数字产业化的思考和实践。2020年被提到最多的话题就是新基建,
SN 2096-062X
CN 10-1339/TN
LA 中文;
DS CNKI
IS 09
DO 10.19609/j.cnki.cn10-1339/tn.2020.09.011

RT Journal Article
SR 1
A1 廖玉平;
AD 住房和城乡建设部建筑市场监管司;
T1 加快建筑业转型  推动高质量发展——《关于推动智能建造与建筑工业化协同发展的指导意见》解读
JF 建筑
YR 2020
IS 17
OP 24-25
K1 建筑工业化;建筑业;《关于推动智能建造与建筑工业化协同发展的指导意见》;协同发展;高质量发展;
 

AB <正>近日,住房和城乡建设部等13部门联合印发了《关于推动智能建造与建筑工业化协同发展的指导意见》(以下简称《指导意见》),明确提出了推动智能建造与建筑工业化协同发展的指导思想、基本原则、发展目标、重点任务和保障措施。《指导意见》是当前和今后一个时期指导建筑业转型升级、实现高质量发展的重要文件,我们要认真贯彻落实。一、充分认识《指导意见》的出台背景和重要意义建筑业是我国国民经济的重要支柱产业。近年来,我国建筑业持续快速发展,产业规模不断扩大,建造能力不断增强,2019年,我国全社会建筑业实现增加值70904亿元,
SN 0577-7429
CN 11-1405/TU
LA 中文;
DS CNKI
IS 17

RT Journal Article
SR 1
A1 萧素芳;
T1 “智能建造赋能新基建”高峰论坛暨《数字建造》丛书首发式在京举行
JF 建筑
YR 2020
IS 17
OP 61
K1 数字建造;《数字建造》;高峰论坛;
 

AB <正>8月24日,由中国建筑出版传媒有限公司、北京市建筑设计研究院有限公司和凤凰东方(北京)置业有限公司承办的"智能建造赋能新基建"高峰论坛暨《数字建造》丛书首发式在北京·凤凰中心举行。论坛邀请中国工程院院士丁烈云做专题报告。丁烈云指出,智能建造是智能技术与工程建造系统融合形成的工程建造创新发展模式。住房和城乡建设部等13部门联合发布的《关于推动智能建造与建筑工业化协同发展的指导意见》确定了中国将走新型建筑工业化之路,并确立了"中国建造"的战略地位。新基建是数字基建,
SN 0577-7429
CN 11-1405/TU
LA 中文;
DS CNKI
IS 17

RT Journal Article
SR 1
A1 张颖;
T1 13部门联合发文推动智能建造与建筑工业化协同发展
JF 中国勘察设计
YR 2020
IS 08
OP 6
K1 建筑工业化;协同发展;联合发文;
 

AB <正>本刊讯为推进建筑工业化、数字化、智能化升级,加快建造方式转变,推动建筑业高质量发展,近日,住房和城乡建设部等13部门联合印发《关于推动智能建造与建筑工业化协同发展的指导意见》(以下简称《指导意见》)。《指导意见》指出,要以大力发展建筑工业化为载体,以数字化、智能化升级为动力,创新突破相关核心技术,加大智能建造在工程建设各环节应用,形成涵盖科研、设计、生产加工、施工装配、运营等全产业链融合一体的智能建造产业体系。
SN 1006-9607
CN 11-3733/TU
LA 中文;
DS CNKI
IS 08

RT Journal Article
SR 1
A1 刘树军;黄献新;
AD 中国水利水电第十二工程局有限公司;
T1 聚焦数字经营与智造  引领新基建高质量发展
JF 施工企业管理
YR 2020
IS 08
OP 60-62
K1 工程总承包;新业态;深度融合;生产方式;高质量发展;经营平台;绩效考核评价;数字红利;大规模定制;智能碾压;专业分包;实名制;物联网;
 

AB <正>对于企业经营而言,数字就是一切;实现数字化经营既是一道战略选择题,更是一道生存题。数字经营与智能建造的深度融合,给传统的经营模式带来突破性创新,呈现出生产方式智能化、经营形态数字化、产业组织平台化的新特征,催生出了新基建这一新业态,即以数字化经营为目标,以智能化为技术手段,以平台化为生产方式,以工程总承包为实施载体。
SN 1001-9251
CN 11-2651/F
LA 中文;
DS CNKI
IS 08

RT Journal Article
SR 1
A1 樊启祥;林鹏;魏鹏程;宁泽宇;李果;
AD 中国华能集团有限公司;中国长江三峡集团有限公司;清华大学水利水电工程系;
T1 智能建造闭环控制理论
JF 清华大学学报(自然科学版)
YR 2021
IS 07
vo 61
OP 660-670
K1 智能建造;闭环控制;建造体系;价值创造
 intelligent construction;closed-loop control;construction systems;value creation

AB 智能建造是当前水电、土木等基础设施工程领域最为热门的研究方向之一,对工程技术与项目管理的未来引领带动至关重要。首先,提出智能建造的定义,是指集成融合传感技术、通信技术、数据技术、建造技术及项目管理等知识,对建造物及其建造活动的安全、质量、环保、进度、成本等内容进行感知、分析和控制的理论、方法、工艺和技术的统称,并论述了其主要特征。其次,结合近年来面向重大基础设施的智能建造实践,提出智能建造感知、分析、控制和持续优化闭环控制理论,使建造活动在定量描述和对已有的活动行为学习的基础上,形成新的建造活动,具有一定智能行为,保证建造过程可建可控;并论述了智能建造技术和管理融合方式及价值创造案例。研究结果对智能建造科学技术与管理的发展能够起到一定的指导作用。
SN 1000-0054
CN 11-2223/N
LA 中文;
DS CNKI
IS 07
LK https://kns.cnki.net/kcms/detail/11.2223.N.20200724.1522.001.html
DO 10.16511/j.cnki.qhdxxb.2020.26.023

RT Journal Article
SR 1
A1 张卫华;李照广;隋智力;徐振华;唐海玥;张印平;
AD 北京城市学院;河北邯郸电力公司;
T1 新工科背景下智能建造专业集群建设探析——以北京城市学院为例
JF 高教学刊
YR 2020
IS 21
OP 96-98
K1 新工科;智能建造;融合;课程体系
 new engineering;intelligent building;fusion;curriculum system

AB 基于"新工科"的大背景下,结合建设工程对大数据、智能化、物联网、BIM等信息技术的综合集成应用能力人才的迫切需求,针对智能建造技术集成多学科交叉跨界人才、具备"产学研用"的特征,依托学校在土木、建筑学、机械电子、物联网、计算机等领域的综合优势及产学研合作优势,从智能建造创新人才培养需求出发展开探讨,以土木工程、建筑学为核心,融合机械电子工程、物联网工程、计算机科学与技术等专业,构建智能建造专业集群框架,实施以BIM技术为主线的课程体系建设,打破原有专业界限,突出以学生为中心、创新为导向,以智能建造项目为主线,搭建智能建造专业集群平台,探讨新工科背景下学科交叉融合的人才培养新模式。
SN 2096-000X
CN 23-1593/G4
LA 中文;
DS CNKI
IS 21
DO 10.19980/j.cn23-1593/g4.2020.21.028

RT Journal Article
SR 1
A1 贾东;张一承;
AD 北方工业大学建筑与艺术学院;
T1 基于传统榫卯节点的装配式纯木结构构造节点简化研究
JF 北方工业大学学报
YR 2020
IS 03
vo 32
OP 34-42+48
K1 纯木结构;榫卯构造节点;方-圆节点;节点组;装配建造;数字建造;智能建造
 pure wood structure;tenon joint;square-circle node;node group;assembly and construction;digital construction;smart construction

AB 以装配式纯木结构构造节点简化研究为导向,综合研究方榫方卯节点构造工况稳定性和圆榫圆卯节点构造加工高效性,设计出了具有实践意义的"方-圆节点"体系,对"方-圆节点组"框架进行了组装验证;研究过程发挥计算机编程的精准性优势,用程序驱动机械臂进行准确操作,通过实物模型加工验证的方式,验证了圆榫作为锚固构件的有效性,初步探索了重组竹的铣切加工工艺;选取了简化程度最高的两种方-圆节点,进行模拟应用设计。研究从数字建造层面对纯木结构构造具有创新意义,对探索和推进装配式木结构建造体系具有实践意义。
SN 1001-5477
CN 11-2555/TF
LA 中文;
DS CNKI
IS 03

RT Journal Article
SR 1
A1 张爱林;刘廷勇;张艳霞;刘学春;
AD 北京工业大学建筑工程学院;北京建筑大学土木与交通工程学院;北京市高层和大跨度预应力钢结构工程技术研究中心;
T1 基于智能建造的快速全装配大跨度预应力空间钢结构体系创新研究展望
JF 北京工业大学学报
YR 2020
IS 06
vo 46
OP 591-603
K1 智能建造;快速装配;预应力;大跨度;空间钢结构;体系创新
 smart construction;rapid assembly;prestress;large-span;space steel structure;system innovation

AB 我国传统建筑业正在向工业化、绿色化、信息化转型,同时,防疫救灾对大空间结构快速建造提出迫切要求,创新研究现场整体快速装配的空间钢结构体系是建筑行业的重大需求.传统非装配式现场焊接空间钢结构体系存在建设周期长、施工污染环境等问题;已有装配式网格结构、网壳结构承载力低,难以实现大跨度.作者对索穹顶结构、弦支穹顶结构、张弦桁架结构及索网结构等半装配式整体张拉结构从形态分析、力学性能研究、施工成形分析及模型试验研究等方面总结了该类结构优势及存在问题.基于工业4.0智能建造和建筑工业化新理念,提出创新研发现场快速装配的大跨度预应力空间结构体系及其连接节点,在现场快速整体装配、整体张拉及智能建造等方面开展系统的理论与试验研究.提出了一种能够现场快速装配、整体张拉的大跨度预应力装配式脊杆环撑索穹顶结构体系和新型构造节点,通过节点破坏模式试验证明新型连接节点具有较高的转动刚度与极限承载力,其构造和性能满足构建大跨度快速全装配式脊杆环撑索穹顶结构需求.
SN 0254-0037
CN 11-2286/T
LA 中文;
DS CNKI
IS 06

RT Journal Article
SR 1
A1 买亚锋;张琪玮;沙建奇;
AD 西安建工集团有限公司;
T1 基于BIM+物联网的智能建造综合管理系统研究
JF 建筑经济
YR 2020
IS 06
vo 41
OP 61-64
K1 BIM;物联网;无人化施工技术;智能建造
 BIM;IOT;smart construction;construction robot technology

AB 基于BIM技术发展的应用现状,分析BIM技术应用的瓶颈,提出由感知层、控制处理层、应用层的三层结构组成的BIM+物联网的智能建造综合管理系统。通过构建"可插拔"式集成应用的数据输入平台,基于AI、大数据、云处理技术的数据处理平台和基于数字化运行的智能操作终端,执行数字化建造和运维管理,应用于传统建造方式的数字化升级和构建全新的无人化施工系统,最终实现全智能化建造方式。
SN 1002-851X
CN 11-1326/F
LA 中文;
DS CNKI
IS 06
DO 10.14181/j.cnki.1002-851x.202006061

RT Journal Article
SR 1
A1 张雷;王德东;郝怀杰;李水;
AD 山东建筑大学管理工程学院;广联达科技股份有限公司;
T1 基于智能建造的工程管理专业BIM课程体系研究
JF 齐鲁师范学院学报
YR 2020
IS 03
vo 35
OP 38-46+58
K1 智能建造;BIM课程;工程管理专业;教学改革
 Intelligent construction;BIM curriculum;Engineering management specialty;Reform in education

AB 以BIM为代表的智能建造是工程建造过程与信息化、智能化高度融合的创新建造方式。建筑行业对高校BIM人才培养提出了新需求,BIM知识成为落实工程管理专业新工科创新教育的重要内容。文章聚焦建筑类院校的工程管理专业,首先阐述了BIM课程教学改革的重要意义,探讨了国内外高校BIM课程的发展现状及教学特征。然后根据行业与教育界现阶段所面临的主要挑战,针对BIM课程教学目标与定位,对具有学科交叉性的BIM知识体系进行了归纳。最后,文章提出了工程管理专业BIM课程体系的IMAC基本框架,在说明、操作、应用和协作四个阶段植入或单独设置BIM课程,对BIM课程体系提供了方向性的引导和具体的实施建议。
SN 2095-4735
CN 37-1480/G4
LA 中文;
DS CNKI
IS 03

RT Journal Article
SR 1
A1 杨震卿;
AD 北京建工集团信息部;北京建工集团智能建造中心;
T1 数据驱动北京建工高质量发展
JF 中国建设信息化
YR 2020
IS 10
OP 18-23
K1 北京建工集团;信息化系统建设;高质量发展;智慧工地;数据驱动;人力资源结构;二级单位;
 

AB <正>此次新冠肺炎疫情给北京建工集团的信息化发展带来了促进作用,一些推了很久但使用效果一般的系统,比如远程监控系统、视频会议系统等,由于疫情的出现,普及应用程度有了显著的提高。现今社会已经走进了数据时代,各行各业都在通过数据的收集与应用,孕育着新的价值。北京建
SN 2096-0824
CN 10-1357/TU
LA 中文;
DS CNKI
IS 10

RT Journal Article
SR 1
A1 韩力;张准;金晋磎;袁烽;
AD 创盟国际建筑设计有限公司;同济大学建筑与城市规划学院;和作结构建筑研究所;
T1 轻质钢木混合网壳结构的定制化设计与建造——西岸人工智能峰会B馆
JF 建筑学报
YR 2020
IS Z1
OP 171-174
K1 钢木混合网壳结构;结构性能生形;轻型结构;数字工厂;数字建造
 composite wood-steel gridshell structure;structural performance-based design;lightweight structure;digital factory;digital fabrication

AB 以上海西岸人工智能峰会B馆为例,从结构体系选择、结构优化策略、创新节点设计、一体化装配建造4个方面探讨了钢木混合网壳结构的定制化设计与建造过程,体现了数字设计与建造技术对当代建筑实践的影响。项目的设计与建造过程以数字技术作为支撑,以时间和空间限制作为推动因素,实现了网壳结构的材料、结构、建造和空间设计的一体化整合。
SN 0529-1399
CN 11-1930/TU
LA 中文;
DS CNKI
IS Z1
DO 10.19819/j.cnki.ISSN0529-1399.202003027

RT Journal Article
SR 1
A1 吕凤阳;张世杰;冀磊;杨陆方;
AD 中建四局第六建设有限公司;
T1 合肥恒大中心超高层项目基于BIM技术的智能控制与数字建造
JF 建筑技术
YR 2020
IS 04
vo 51
OP 492-495
K1 智慧建造;智能顶模;超高层
 smart construction;intelligent top model;super high-rise

AB 合肥恒大中心造型独特新颖,结构复杂,涉及专业多,施工中应用BIM技术,为数字化建造、智能控制、智慧化管理提供了支撑。在虚拟建造、碰撞检测及协调多专业工作配合上发挥了作用,丰富了大型建筑群体数字化协同管理关键技术研究成果,可为类似工程提供借鉴。
SN 1000-4726
CN 11-2253/TU
LA 中文;
DS CNKI
IS 04

RT Journal Article
SR 1
A1 周一一;舒展;周昌风;贾良玖;
AD 常州大学环境与安全工程学院;常州工学院土木建筑工程学院;同济大学土木工程学院;
T1 基于智能建造的负泊松比耗能钢板的形式设计及优化
JF 工业建筑
YR 2020
IS 02
vo 50
OP 137-142+157
K1 智能建造;负泊松比;响应曲面法;优化设计
 intelligent construction;negative Poisson's ratio;response surface method;structural optimization

AB 随着科学技术的不断发展,通过拓扑优化结合三维打印、激光切割等工具实现的智能建造,可以大幅度提高材料和结构的性能水平。为此,设计了一种由内凹六边形单元重复交叉排列组成的负泊松比形式钢板,控制内凹六边形的纵向高度和横向厚度为定值,在刚度满足轴向力和截面积的前提下增加其能耗,并基于响应曲面法,通过控制不同的参数进行优化,实现能量最大化,在此基础上完成整个负泊松比结构的优化设计。试验表明,能量最大的凹六边形单元尺寸为内凹角度α=24. 73°、纵向与横向单元长度之比h/l=0. 7、横向与纵向单元厚度之比b_1/b_2=10。
SN 1000-8993
CN 11-2068/TU
LA 中文;
DS CNKI
IS 02
DO 10.13204/j.gyjz202002021

RT Journal Article
SR 1
A1 徐卫国;
AD 清华大学建筑学院;
T1 数字建筑设计与建造的发展前景
JF 当代建筑
YR 2020
IS 02
OP 20-22
K1 智能建造;3D打印;生物材料;互动建筑;虚拟及增强现实;自动设计
 smart construction;3D printing;biomaterial;interactive system;vrautomatic design

AB 本文阐述了数字建筑设计与建造的未来发展愿景。文章从"智能建造及3D打印""生物材料及环境技术""互动系统与互动建筑""虚拟现实及增强现实""人工智能与自动设计"等方面阐述了正在涌现的各种新技术、新材料、新系统对数字建筑在设计及建造方面可能产生的影响。
SN 2096-8051
CN 23-1610/TU
LA 中文;
DS CNKI
IS 02

RT Journal Article
SR 1
A1 袁烽;朱蔚然;
AD 同济大学建筑与城市规划学院;
T1 数字建筑学的转向——数字孪生与人机协作
JF 当代建筑
YR 2020
IS 02
OP 27-32
K1 数字建筑学转向;数字孪生;人机协作
 the turns of digital architecture;digital twin;human-machine collaboration

AB 文章通过梳理数字建筑学的脉络,详细阐述了在其发展历程中,如何从对于形式生成的关注转向在性能化设计引导下的数字化建造。在此基础上,文章提出数字建筑学的发展经历了三次转向,并指出当下的第三次转向必将走向数字孪生与人机协作的新数字建筑学。最后,文章通过讲述几个数字孪生与人机协作思维下的建造实践,力图体现正在发生的数字建筑学转向。
SN 2096-8051
CN 23-1610/TU
LA 中文;
DS CNKI
IS 02

RT Journal Article
SR 1
A1 苏圣亮;田方方;杨天周;
AD 同济大学建筑与城市规划学院;上海创盟国际建筑设计有限公司;
T1 四川安仁OCT“水西东”林盘文化交流中心
JF 当代建筑
YR 2020
IS 02
OP 70-79
K1 OCT;建筑机器人;工字钢梁;预制装配;林盘文化;
 

AB <正>项目名称:四川安仁OCT"水西东"林盘文化交流中心业主:成都安仁华侨城文化旅游开发有限公司建筑师:袁烽建设地点:四川省成都市基地面积:6.6 hm~2建筑面积:2 200 m~2建筑结构:钢木混合结构施工总承包:四川亿能达建设工程有限公司数字建造:上海一造建筑智能工程有限公司景观设计:成都基准方中建筑设计有限公司设计时间:2018年4～7月建成时间:2018年10月
SN 2096-8051
CN 23-1610/TU
LA 中文;
DS CNKI
IS 02

RT Journal Article
SR 1
A1 刘世平;骆汉宾;孙峻;丁烈云;
AD 华中科技大学机械科学与工程学院;中国工程院;华中科技大学;
T1 关于智能建造本科专业实践教学方案设计的思考
JF 高等工程教育研究
YR 2020
IS 01
OP 20-24
K1 智能建造;专业培养方案;实践教学;教学理念;土木工程
 intelligent construction;major program;practical teaching;teaching ideas;civil engineering

AB 智能建造本科专业的创建,首先要制定专业培养方案,完成作为专业培养方案重要部分的实践教学环节的设计。智能建造专业以土木工程专业为基础,而土木工程专业又是一个实践性很强的专业。智能建造专业实践教学方案的设计是否合理对培养目标的达成具有重要影响。本文根据工程认证理念的要求,对智能建造专业实践性教学方案的设计进行了一些思考,也开展了初步的设计,力求智能建造本科专业的教学能够强化工程实践能力的培养。所提方案可供准备创建智能建造专业的院校参考。
SN 1001-4233
CN 42-1026/G4
LA 中文;
DS CNKI
IS 01

RT Journal Article
SR 1
A1 陈应;
AD 中建三局智能技术有限公司;中国建筑业协会绿色建造与智能建筑分会;武汉建筑业协会智能建筑分会;
T1 融合创新  绿色建造与智能建筑共赢新时代
JF 智能建筑
YR 2020
IS 01
OP 45-46
K1 绿色建造;智能技术;建筑业协会;中建三局;
 

AB <正>党的十九大指出,要推动互联网、大数据、人工智能和实体经济深度融合,要加强应用基础研究,拓展实施国家重大科技项目,突出关键共性技术、前沿引领技术、现代工程技术、颠覆性技术创新,为智慧社会提供有力支撑。2018年10月,中共中央政治局就人工智能发展现状和趋势进行了集体学习,习近平总书记在主持学习时强调,人工智能是新一轮科技革命和产业变革的重要驱动力量,加快发展新一代人工智能是事关我国能否抓住新一轮科技革命和产业变革机遇的战略问题。要推进智慧城市建设,促进人工智能在公共安全领域的深度应用,加强生态领域人工智能运用,运用人工智能提高公共服务和社会治理水平。随着大数据、互联网+、人工智能、5G、BIM等技术的发展,把智能化系统与建筑建造过程深度融
SN 1672-1640
CN 11-4991/TU
LA 中文;
DS CNKI
IS 01

RT Journal Article
SR 1
A1 肖绪文;
AD 中国工程院;中国建筑股份有限公司;同济大学;
T1 中国建筑产业高质量发展
JF 施工企业管理
YR 2020
IS 01
OP 37
K1 建筑产业;高质量发展;绿色建造;
 

AB <正>改革开放以来,我国建筑产业成绩卓著。但也仍存在诸多问题,譬如:建筑产品建造的绿色化水平不高;信息化建造处在探索阶段;建筑品质有待提高;国内建筑产业规模难以为继等。基于可持续发展的国际化建造。我国建筑业增长速度持续下降,发展接近饱和,建筑企业要实
SN 1001-9251
CN 11-2651/F
LA 中文;
DS CNKI
IS 01

RT Journal Article
SR 1
A1 蒋小锐;刘建友;高宇宇;
AD 中铁工程设计咨询集团有限公司;
T1 京张高铁八达岭长城站智能建造技术
JF 铁道标准设计
YR 2020
IS 01
vo 64
OP 28-33
K1 铁路隧道;掌子面自动化素描系统;BIM技术;智能开挖机械;智能支护机械;人机定位系统;智能监测
 railway tunnel;automatic sketching system for the tunnel face;BIM technology;intelligent excavation machinery;intelligent support machinery;man-machine location management system;intelligent monitoring

AB 为实现深埋超大跨地下车站智能建造技术,京张高铁八达岭长城站从隧道智能化勘察、设计、施工、监测四方面展开一系列探索和研究。研发基于掌子面自动化素描系统的定量化超前地质预报技术,实现掌子面地质信息智能图像预报与围岩精准分级;应用BIM技术搭建多专业协作的统一平台,实现真正意义上的三维集成协同智能设计;构建实时人机定位管理系统,实现复杂地下车站人流-物流的高效协调和智能施工;采用隧道结构安全智能监测系统,对围岩和支护结构的力学状态进行全寿命周期的实时监测。隧道智能建造技术在八达岭长城站的成功应用,极大提高隧道机械化、信息化、智能化建设水平,提升隧道的施工水平和综合管理能力。
SN 1004-2954
CN 11-2987/U
LA 中文;
DS CNKI
IS 01
DO 10.13238/j.issn.1004-2954.201909030002

RT Journal Article
SR 1
A1 周锁涛;
AD 保定市建筑设计院有限公司;
T1 智慧建筑——智慧城市建造之路
JF 居舍
YR 2019
IS 36
OP 3
K1 智慧建造;智慧工地;BIM技术
 

AB 智慧城市、智能建筑延伸出新的概念——智慧建造,智慧建造促使建筑行业向着更精准、更安全、更智能方向发展,随着科技发展,智能建造是未来建筑发展趋势。本文浅谈对智慧建造的理解,提倡用智慧建造更优质地建造建筑。
SN 1674-1900
CN 11-5638/TS
LA 中文;
DS CNKI
IS 36

RT Journal Article
SR 1
A1 温锦成;
AD 广州一建建设集团有限公司;
T1 浅谈BIM技术在设备运维的应用
JF 广州建筑
YR 2019
IS 06
vo 47
OP 45-48
K1 BIM技术;智能建造;设备运维;智能制造
 BIM technology;intelligent construction;equipment operation and maintenance;intelligent manufacturing

AB BIM技术作为智能建造的新兴技术,被业内人士广泛应用。然而,BIM应用的关注点往往在规划阶段和建造阶段,而运维阶段却鲜有问津。因此,本文在总结传统设备在运维阶段存在问题的基础上,提出了基于BIM技术的设备运维方法及优势,并以广州某项目为例,通过传统设备运维及BIM设备运维的对比,验证基于BIM技术的设备运维平台的优势。
SN 1671-2439
CN 44-1229/TU
LA 中文;
DS CNKI
IS 06

RT Journal Article
SR 1
A1 刘卉卉;赵福君;
AD 连云港经济技术开发区技工学校;连云港时空智能信息有限公司;
T1 BIM云技术的智能建造分析
JF 住宅与房地产
YR 2019
IS 25
OP 203
K1 BIM云技术;智能建造;应用
 

AB 在我国的建筑行业之中,BIM技术以及云技术已经得到广泛的应用。在此基础上,将BIM云技术应用于云端设计协同,能够有效实现云端数字化定位放样以及云端现场管控,从而有效提升施工的效率和精度,促使工期、成本得到节约。
SN 1006-6012
CN 44-1403/F
LA 中文;
DS CNKI
IS 25

RT Journal Article
SR 1
A1 路浩;王广斌;胡文安;
AD 同济大学经济与管理学院;
T1 智能建造背景下我国施工中小企业ICT采纳的行为机理：一项混合研究
JF 工业工程与管理
YR 2021
IS 01
vo 26
OP 28-35
K1 施工中小企业;ICT;采纳行为
 small and medium-sized construction enterprises(SMCEs);information & communication technology(ICT);adoption behavior

AB 采用混合研究设计,首先运用扎根理论和理论分析方法建构了我国施工中小企业ICT采纳的行为机理模型。采用实证研究方法,通过对177位来自中高层管理者的问卷数据进行多层回归分析。结果发现:模仿性压力、战略价值判断和行为控制能力对ICT采纳行为有显著的正向影响;规范性压力和效率价值判断对ICT采纳行为无显著影响,其作用需要通过ICT采纳意向进行中介;强制性压力对ICT采纳意向和采纳行为的影响未得到数据支持;中高层领导的企业家精神水平越凸显,规范性压力、战略价值判断和行为控制能力对ICT采纳意向的正向影响关系就越显著。
SN 1007-5429
CN 31-1738/T
LA 中文;
DS CNKI
IS 01
LK https://kns.cnki.net/kcms/detail/31.1738.T.20191126.1655.004.html
DO 10.19495/j.cnki.1007-5429.2021.01.004

RT Journal Article
SR 1
A1 苏世龙;雷俊;马栓棚;丁沛然;齐株锐;
AD 中建科技有限公司深圳分公司;中国建筑发展有限公司;
T1 智能建造机器人应用技术研究
JF 施工技术
YR 2019
IS 22
vo 48
OP 16-18+25
K1 建筑工业化;机器人;建造机器人;研发;智能;功能
 building industrialization;robots;construction robots;research and development;intellegence;function

AB 对自主研发的智能建造机器人的研发思路及创新点进行阐述,详细介绍了机器人所能实现的功能:轻钢龙骨隔墙自动装配、地板铺设及码砖,同时对建造机器人的发展方向及前景进行展望。
SN 1002-8498
CN 11-2831/TU
LA 中文;
DS CNKI
IS 22

RT Journal Article
SR 1
A1 袁烽;柴华;朱蔚然;
AD 同济大学建筑与城市规划学院高密度人居环境生态与节能教育部重点实验室;
T1 实验建造共同体
JF 时代建筑
YR 2019
IS 06
OP 6-13
K1 数字工具;知识生产;实验建造;智能共同体
 Digital Tool;Knowledge Production;Experimental Construction;Intelligent Community

AB 伴随社会中生产领域的新一轮工业革命,数字工具为建筑学的知识体系带来了巨大的变革。在工具与人的关系不断发展中应运而生的人机协作新主体已成为建筑学新的数字作者。由工具所推动的一系列建造实验使得众多研究机构成为了社会文化建构的实验建造共同体。这些高校实验室与职业建筑师等构成的共同体在建筑学的知识迭代过程中发挥着重要的导向作用。文章通过对实验建造的成员及其所构成的共同体的类型、组织模式和合作机制的讨论,试图勾勒实验建造共同体的概貌及特征。最后,文章还阐述了智能新工科在动态变化的知识创新谱系中的内涵及其作为产业转型重要角色的地位,并展望了智能建造共同体对建筑产业进行知识更迭的未来图景。
SN 1005-684X
CN 31-1359/TU
LA 中文;
DS CNKI
IS 06
DO 10.13717/j.cnki.ta.2019.06.003

RT Journal Article
SR 1
A1 刘卉卉;赵福君;
AD 连云港经济技术开发区技工学校;连云港时空智能信息有限公司;
T1 基于BIM5D的工程智能建造管理应用分析
JF 大众标准化
YR 2019
IS 15
OP 58-59
K1 BIM5D;智能建造管理;应用策略
 

AB 受到科学技术日益进步的影响,我国建筑工程领域开始重视运用BIM技术,使其在工程建设当中发挥出至关重要的作用。对比从前的数据信息管理,基于BIM5D技术下的工程施工管理与其存在着很大的差别。本文介绍了BIM5D技术,说明了BIM5D技术平台框架体系,同时分析了BIM5D平台技术在工程智能建造项目管理中的应用,从而有效提升BIM5D技术在工程智能建造项目管理中的应用水平。
SN 1007-1350
CN 14-1101/T
LA 中文;
DS CNKI
IS 15

RT Journal Article
SR 1
A1 杨毅;
AD 北京建谊投资发展(集团)有限公司;
T1 构建工业互联网平台  引领建筑产业实现变革——建谊集团探索装配式钢结构建筑产品平台化应用实践
JF 住宅产业
YR 2019
IS 10
OP 21-27
K1 互联网平台;工业化建筑;产品平台;住宅体系;冷弯薄壁型钢住宅;高层钢框架;建筑产业;智慧工地;钢结构建筑;物理模型;数字化变革;住宅产品;工业互联网;应用实践;
 

AB <正>北京建谊投资发展(集团)有限公司,始创于1992年,注册资本人民币40000万元,员工数量500人。是一家涉及科技创投、资本运作、智慧城市、装配式钢结构住宅产业化、智慧运维、建筑大数据云平台服务、互联网科技、地产开发、设计施工总承包一体化(EPC)、装备制造等多业态的综合型集团公司。建谊集团拥有13家核心分子公司,20余
SN 1672-9013
CN 11-5221/TU
LA 中文;
DS CNKI
IS 10

RT Journal Article
SR 1
A1 顾颖;
AD 西南科技大学土木工程与建筑学院;
T1 绿色建筑与智能建造工程实训中心建设方案初探
JF 教育现代化
YR 2019
IS 83
vo 6
OP 316-317+320
K1 绿色建筑;智能建造;实训中心;建设方案
 

AB 为紧扣国家绿色建筑与智能建造的发展战略、把握新型城镇化建设的行业动态,文章提出一种是以教学理论为指导、以专业技术实践为内容的多学科综合性实训中心的建设方案。该方案拟建实训中心包含绿色建筑与智能建造综合实训大楼、大型公共建筑的节能运行与监管实践区、工程实体模型实践区、装配式建筑实践区等四个区域。论文进而给出了四个区域的建设方案及相关实践项目,该论文成果对高等学校开展绿色建筑与智能建造实践基地的建设具有一定的参考价值和借鉴意义。
SN 2095-8420
CN 11-9354/G4
LA 中文;
DS CNKI
IS 83
DO 10.16541/j.cnki.2095-8420.2019.83.126

RT Journal Article
SR 1
A1 郑铁亮;
AD 国家图书馆古籍馆;
T1 人工智能时代图书馆设计建造与空间利用研究
JF 图书馆
YR 2019
IS 10
OP 41-46
K1 图书馆建设;人工智能;设计建造;空间利用
 Library construction;Artificial intelligence;Design and construction;Space utilization

AB 文章论述了在人工智能时代如何建设一个现代化的图书馆。阐述了新时代图书馆设计建造的基本要求,分析了图书馆建筑造型的特色和差异;对图书馆内部空间的利用做了整体性和前瞻性的规划设计,指出了人工智能时代图书馆设计建造的特性。以期对现代化图书馆的设计和建造起指导和借鉴作用。
SN 1002-1558
CN 43-1031/G2
LA 中文;
DS CNKI
IS 10
LK https://kns.cnki.net/kcms/detail/43.1031.g2.20191014.0956.014.html

RT Journal Article
SR 1
A1 安栋;白玉星;许海亮;王献云;
AD 北方工业大学土木工程学院;
T1 智能建造新专业背景下基于BIM的“土建制图”课程体系改革研究
JF 无线互联科技
YR 2019
IS 19
vo 16
OP 107-108+111
K1 智能建造;建筑信息模型;“土建制图”;课程体系
 intelligent construction;building information model;"Civil Engineering Drawing";curriculum system

AB 智能建造专业受到国家的高度重视,将引领土木建筑业的发展方向。对高等院校而言,智能建造专业不仅对学生学习提出了新的要求,对就业方向也提供了新的思路,同时对高校的相关课程体系也有更深入的变革。文章以"土建制图"课程体系为例,阐述了智能建造专业给目前课程体系带来的挑战,结合BIM技术的发展现状以及智能建造的专业要求,探索了智能建造新专业中"土建制图"课程的新变化,为新专业和土木工程专业的课程建设提供建议。
SN 1672-6944
CN 32-1675/TN
LA 中文;
DS CNKI
IS 19

RT Journal Article
SR 1
A1 丁烈云;
AD 中国工程院;
T1 智能建造创新型工程科技人才培养的思考
JF 高等工程教育研究
YR 2019
IS 05
OP 1-4+29
K1 智能建造;人才培养模式;课程体系;建筑产业变革
 intelligent construction;talent cultivation mode;curriculum;transformation of construction industry

AB 智能建造是新一代信息技术与工程建造融合形成的工程建造创新模式,是实现建筑业高质量发展的重要抓手。智能建造不仅仅是工程建造技术的变革创新,更将从产品形态、建造方式、经营理念、市场形态以及行业管理等方面重塑建筑业。培养适应建筑行业未来发展需要的创新型智能建造工程科技人才,对于支撑我国迈向建造强国具有重要的意义。本文在阐述智能建造推动产业变革的基础上,分析了智能建造专业人才应具备的知识结构、知识体系和专业能力,并对智能建造专业人才培养的途径、学科基础和培养模式等关键问题进行了探讨。
SN 1001-4233
CN 42-1026/G4
LA 中文;
DS CNKI
IS 05

RT Journal Article
SR 1
A1 李长青;于旭伟;张轮轮;
AD 中铁电气化局集团北京建筑工程有限公司;京沈铁路客运专线京冀有限公司;
T1 铁路客运专线装配式KF轻钢结构四电房屋智能建造应用
JF 建筑技术开发
YR 2019
IS 18
vo 46
OP 3-5
K1 铁路客运专线装配式;KF结构四电房屋;智能建造应用
 railway passenger dedicated line assembled;KF structure four electric house;intelligent construction application

AB 铁路客运专线装配式KF轻钢结构四电房屋主要由新型格构柱轻钢龙骨体系、三角轻钢屋盖体系、复合墙体保温构造构成。建造过程中运用了BIM技术、Sino-BIM云平台等施工信息化管理手段,采用自动化机床设备生产加工龙骨构件,构件埋设无限射频芯片(RFID),通过无限射频芯片进行生产、运输、安装及后期运维的建筑全生命周期管理,对构件进行一物一码标识,可实时跟踪,随时掌握构件生产、运输、安装状态,达到了智能设计、智能制造、智能装配、节能环保、质量全过程可追溯的目的。分析装配式KF轻钢结构体系房屋在铁路客运专线的优势,总结了试点工程建造中的经验,提出了铁路客运专线应用KF装配式四电房屋智能建造化的关键技术,为进一步在铁路系统的推广积累经验。
SN 1001-523X
CN 11-2178/TU
LA 中文;
DS CNKI
IS 18

RT Journal Article
SR 1
A1 袁烽;
T1 性能化视角下的数字建造前沿
JF 建筑技艺
YR 2019
IS 09
OP 7
K1 数字建造;性能化;数字设计;
 

AB <正>随着当代数字技术在工程设计和施工中的广泛应用,有关数字设计和数字建造的模式和体系的新型探索,对我国工程设计与建造产业的创新变革和发展也产生了重要作用。性能化建筑设计理念的提出和发展,在近十年来的参数化建筑设计领域产生了重要的推动作用,并逐渐成为一种广泛使用的方法。在设计中引入对于材料性能、结构性能、环境性能和行为性能的预评价及优
SN 1674-6635
CN 11-5792/TU
LA 中文;
DS CNKI
IS 09

RT Journal Article
SR 1
A1 杨静;
AD 中国建筑材料工业规划研究院;
T1 标准支撑助力装配式建筑智能建造发展
JF 中华建设
YR 2019
IS 09
OP 36-38
K1 建筑智能;预制装配式;智能制造工程;预制构件;BIM;《“十三五”装配式建筑行动方案》;建筑业;
 

AB <正>大力发展装配式建筑已成为推动建筑业转型升级的国家战略,预制构件智能制造是装配式建筑行业发展的重要途径,标准是支撑预制装配式构件智能制造建设的重要保证。我国装配式建筑行业向规模速度型、环境友好型、质量效益型方向发展,行业发展面临转型升级步履艰难、新兴产业发展缓慢、技术研发与储备不足、制约瓶颈尚未突破、产业组织结构调整乏力、环境保护和节能减排压力剧增等严峻挑战,这些严峻形势很大程度上与标准的创新提升和贯彻实施密切相关。目前,装配式建筑行业现行有效标准主要针对建筑
SN 1673-2316
CN 42-1732/TU
LA 中文;
DS CNKI
IS 09

RT Journal Article
SR 1
A1 胡跃军;罗坤;乔鸣宇;
AD 广东龙越建筑工程有限公司;
T1 基于BIM的智能建造技术探索
JF 中国建设信息化
YR 2019
IS 16
OP 52-53
K1 建筑施工;BIM技术智能管理;智慧工地;智能建造
 

AB 在建筑施工中,基于BIM技术,将行业工程技术、项目管理、人工智能、物联网、三维扫描等技术深度结合的智能建造技术,可实现对建筑施工全过程的精细化、智能化管控,包括参数化建模、智能深化设计、工业化加工、信息共享管理、智慧工地等。BIM+智能建造随着技术的逐渐成熟,信息网络、智能监测设备与BIM技术的结合,现已成为工程项目管控的主流方式,后台的BIM技术精准的为前端智能设备、管理人员提供基础数据,驱动生产,实现智能建造。
SN 2096-0824
CN 10-1357/TU
LA 中文;
DS CNKI
IS 16

RT Journal Article
SR 1
A1 祝明然;
AD 山东省国土测绘院;
T1 三维激光测量技术在大型复杂钢结构工程建造中的应用
JF 测绘通报
YR 2019
IS 08
OP 92-95
K1 BIM;三维激光扫描技术;高精度特征误差统计;大型复杂钢结构;智能建造
 BIM;3D laser scanning technology;high-precision characteristic error statistic;super-huge and complex steel sculpture;intelligent building

AB 以山东第一高楼云鼎大厦建造过程为例,对三维激光扫描技术应用于大型复杂钢结构工程建造中的关键技术进行了研究。通过对大型复杂钢结构部件进行三维激光扫描,并与BIM预制模型比对,事先检测钢构件加工误差,提出了大型复杂钢结构部件误差检测关键技术流程,实现了高精度特征误差统计,为大型复杂钢结构工程智能建造提供了有效先进的检测、监测手段,具有较大的借鉴及实用价值。
SN 0494-0911
CN 11-2246/P
LA 中文;
DS CNKI
IS 08
DO 10.13474/j.cnki.11-2246.2019.0259

RT Journal Article
SR 1
A1 许沛琪;
AD 北京多相建筑工作室;
T1 新兴纤维材料在建筑领域实践中的探索
JF 华中建筑
YR 2019
IS 08
vo 37
OP 1-5
K1 当代建筑;纤维材料;人工智能
 Contemporary architecture;Fiber materials;Artificial intelligence

AB 随着科学技术和工程技术的飞速发展,建筑设计领域已步入崭新的时代。当代建筑正在不断地以一种探索的方式发展以面对时代的交替。在新兴材料与新技术的变革中,当代建筑的创新正在不断地演绎着。该文主要针对当代新兴纤维材料在建筑领域中的实践进行讨论与分析。通过新兴材料构成、智能建造方式、智能设计思路三个方面介绍了当代新兴纤维材料在建筑领域中实践案例的现状;探讨了纤维材料的建筑结构性潜力,并以压力测试的形式与钢材料进行了对比;最后从建筑设计与建造两个角度对新兴纤维材料的智能化建筑实践进行了探索。
SN 1003-739X
CN 42-1228/TU
LA 中文;
DS CNKI
IS 08
DO 10.13942/j.cnki.hzjz.2019.08.001

RT Journal Article
SR 1
A1 刘占省;刘诗楠;赵玉红;杜修力;
AD 北京工业大学建筑工程学院;
T1 智能建造技术发展现状与未来趋势
JF 建筑技术
YR 2019
IS 07
vo 50
OP 772-779
K1 智能建造技术;人工智能;物联网;政策分析
 intelligent construction technology;artificial intelligence;internet of things;policy analysis

AB 近年来随着科技的进步,智能建造技术得到了快速发展。采用文献查阅法,归纳总结目前国内外智能建造技术的应用发展现状,对比国内外发展情况,整理国内智能建造技术的政策,阐述国家政策趋势,并分析地方政策内容,展望我国智能建造技术今后的技术、应用及科研发展趋势。
SN 1000-4726
CN 11-2253/TU
LA 中文;
DS CNKI
IS 07

RT Journal Article
SR 1
A1 袁烽;罗又源;
AD 同济大学建筑与城市规划学院;
T1 混合增强,孪生共造——面向历史与未来的智能建造
JF 建筑实践
YR 2019
IS 07
OP 192-199
K1 智能建造;建筑机器人;赛博格主体;性能化设计
 Digital Fabrication;Architectural Robots;Cyborg Subjectivity;Performance-driven Design

AB 随着机器智能的发展,人与机器混合增强、孪生共造的赛博格主体逐渐成为建筑学中设计与建造的主体。这一赛博格主体引发了建筑学领域感知力、思辨力与生产力的变革,构建了"城市之眼""城市大脑"和"城市之手"的城市智能体,推动了从机器人建造到社会化生产的转变。其中,智能建造是这场变革的重要技术基础和主要体现形式:一方面,建筑创作由形式范式转向建造范式;另一方面,建筑建造由传统工艺转向性能化建构产业体系。
SN 2096-6458
CN 10-1584/TU
LA 中文;
DS CNKI
IS 07

RT Journal Article
SR 1
A1 石伊佩;
AD 北方工业大学;
T1 王澍建筑思想的理解与应用
JF 建材与装饰
YR 2019
IS 19
OP 195-196
K1 王澍;中国式建筑体系;智能建造
 

AB "普利兹克"建筑奖第一次颁给了我们的本土建筑师——王澍,他的建筑理念也对我们影响颇深,通过理解王澍的建筑思想以及对其作品的分析,解释笔者所理解的中国式建筑体系。结合笔者对智能建造的研究与学习,探索王澍的建筑思想在智能建筑中的应用。
SN 1673-0038
CN 51-1683/TU
LA 中文;
DS CNKI
IS 19

RT Journal Article
SR 1
A1 鲍跃全;李惠;
AD 哈尔滨工业大学;
T1 人工智能时代的土木工程
JF 土木工程学报
YR 2019
IS 05
vo 52
OP 1-11
K1 人工智能;深度学习;计算机视觉;无人机;3D打印;虚拟现实
 Artificial Intelligence;deep learning;computer vision;UAV;3D printing;BIM

AB 人工智能为土木工程学科的发展带来新的机遇,人工智能技术深度融合土木工程基础设施规划、设计、建造和养维护的全生命周期,深刻变革土木工程科学、技术与工程的发展。人工智能的深度学习和机器学习算法、计算机视觉、无人机、3D打印、BIM、虚拟现实和增强现实等应用于土木工程,将形成无人化、全自动、智慧化、实景体验的城市和区域规划、以及土木工程设计、建造、养维护和灾害管控的新技术。该文从基于人工智能的城市智能规划、结构智能设计、智能建造、智能养维护、智能防灾等方面阐述人工智能在土木工程领域的相关研究和应用。
SN 1000-131X
CN 11-2120/TU
LA 中文;
DS CNKI
IS 05
DO 10.15951/j.tmgcxb.2019.05.001

RT Journal Article
SR 1
A1 刘亮;谢根;
AD 天津工业大学经济与管理学院;
T1 大数据智能制造在建造业应用及发展对策研究
JF 科技管理研究
YR 2019
IS 08
vo 39
OP 103-109
K1 智能制造;建造业;智能建造;HCPS;多阶段应用
 intelligent manufacturing;construction industry;intelligent construction;HCPS;multi-phase application

AB 针对当前传统建造项目存在的施工管理、安全管理等方面不足,提出将大数据智能制造的思想应用至建造业,从建构阶段、施工智能预警、建筑健康诊断多阶段融合智能制造技术体系;构建"智能建造+HCPS"框架;提出大数据智能制造下建造业的发展对策建议,从而在建设项目中发挥作用,为促进智能建造体系构建提供参考。
SN 1000-7695
CN 44-1223/G3
LA 中文;
DS CNKI
IS 08

RT Journal Article
SR 1
A1 袁烽;周渐佳;闫超;
AD 同济大学建筑与城市规划学院;
T1 数字工匠:人机协作下的建筑未来
JF 建筑学报
YR 2019
IS 04
OP 1-8
K1 工匠;机器;智能;算法;人机共生;数字工匠
 craftsman;machine;intelligence;algorithm;human-machine collaboration;cyborg craftsmanship

AB 从"工匠"和"工具"的概念辨析开始,一方面探讨了计算机算法作为模拟、迭代、优化以及建造的核心技术正在极大地介入并改变着建筑设计、研究与实践的全过程;另一方面也指出物联网架构下的智能设计与建造工具正在不断增强人类的思维能力、建造能力以及组织能力,并在未来形成不同的人机合作的建造工艺,"数字工匠"的概念由此而来。人机共生的设计建造方法与体系将不断赋能给建筑师以及整个建造产业,形成更强的创造力并促进建筑生产体系的升级与提升。
SN 0529-1399
CN 11-1930/TU
LA 中文;
DS CNKI
IS 04

RT Journal Article
SR 1
A1 杨文博;王春节;王志新;朱洁;任建;于左宜;
AD 中建五局第三建设有限公司;天津市东丽区建设工程质量安全监督管理支队;
T1 BIM+VR在打造物流仓储智能建造项目中的应用
JF 土木建筑工程信息技术
YR 2019
IS 02
vo 11
OP 6-12
K1 BIM+AR;虚拟样板;BIM+VR;安全教育管理;永临结合;绿色施工;单仓微型管廊
 BIM+AR;Virtual Prototype;Safety Education Management;Combined Permanence with Temporariness;Green Construction;Single-Compartment Mini Pipe Gallery

AB 随着建筑产业信息化、智能化、可视化程度的不断提高,为更好地提高仓储物流工程项目施工质量,加强施工总承包方BIM管理能力,改善粗犷式的工程施工管理现状,提出本文所述方法。以京东亚洲一号天津东丽物流园施工项目为例,介绍了BIM+VR技术在打造物流仓储项目智能建造中的应用,涵盖BIM+VR永临结合绿色施工技术、BIM+AR虚拟样板交底、BIM+VR安全教育管理、承插式盘扣脚手架高大支模架深化设计、钢结构及维护结构深化设计、沉浸式虚拟样板间验收、综合管线排布、虚拟样板质量管理平台、4D进度信息化管理、基于BIM的成本管理等工程实际应用,提高了仓储类工程的施工质量,保障了仓储类工程施工过程的安全生产,缩短了工程施工建造周期,降低了工程的施工成本,有效避免了工程返工,实现了仓储类工程智能建造和绿色施工。
SN 1674-7461
CN 11-5823/TU
LA 中文;
DS CNKI
IS 02
DO 10.16670/j.cnki.cn11-5823/tu.2019.02.02

RT Journal Article
SR 1
A1 欧阳利军;王庆;
AD 上海理工大学环境与建筑学院;
T1 智能建造专业的提出和高等院校学生创新创业新思路探索
JF 教育教学论坛
YR 2019
IS 22
OP 1-4
K1 智能建造;土木工程;高等院校;创新创业
 intelligent construction;civil engineering;colleges and universities;innovation and pioneering

AB 面临国内大学生就业形势严峻的现状,创新创业教育作为培养高水平专业人才的基础,也面临适用性变革和发展的压力。智能建造专业作为面向国家战略和建设工程行业升级转型,融合机械设计制造及其自动化、电子信息及其自动化和工程管理等专业发展而提出的新兴复合型工科专业,将会给建设工程行业带来一场技术改革。对高等院校而言,智能建造专业的提出为土木工程专业学生创新创业方向提供了新的思路。本文阐述了智能建造专业提出的背景和目前土木工程专业发展现状以及智能建造技术在理念、技术和模式上给土木工程行业带来的巨大变革,提出了依托智能建造专业的大学生创新创业新思路。
SN 1674-9324
CN 13-1399/G4
LA 中文;
DS CNKI
IS 22
LK https://kns.cnki.net/kcms/detail/13.1399.g4.20190401.1118.002.html

RT Journal Article
SR 1
A1 夏海山;李敏;
AD 北京交通大学;
T1 新型建筑工业化的模数协调与智能建造
JF 建筑科学
YR 2019
IS 03
vo 35
OP 147-154
K1 新型建筑工业化;模数协调标准;建筑部品;智能建造
 new architectural industrialization;modular coordination standard;building component;intelligent construction

AB 新型建筑工业化对模数化、标准化、通用化的新需求,以及智能建造的新发展让我们重新审视建筑部品模数协调问题。本文根据我国模数标准、ISO国际标准与JIS日本标准的对比、部品体系分析及市场调研,梳理了我国模数标准的发展脉络,研究了标准修订的背景及影响因素。基于模数协调理论,对住宅部品体系进行再梳理;通过建筑部品市场调研,对比现行部品模数协调标准,提出我国建筑部品协调标准在实际应用上的问题;最后,结合信息化及未来智能建造的趋势,提出我国部品模数协调标准的发展定位以及中国建筑技术标准国际输出的发展思路。
SN 1002-8528
CN 11-1962/TU
LA 中文;
DS CNKI
IS 03
DO 10.13614/j.cnki.11-1962/tu.2019.03.022

RT Journal Article
SR 1
A1 袁烽;金晋磎;
AD 同济大学建筑与城市规划学院;
T1 数字设计与智能建造实践——上海西岸人工智能峰会B馆
JF 建筑技艺
YR 2019
IS 02
OP 86-93
K1 数字设计;智能建造;机器人建造;大跨木结构;3D打印
 digital design;intelligent construction;robotic construction;large-span timber structure;3D printing

AB 上海西岸人工智能峰会B馆是2018世界人工智能大会的主会馆之一,在有限的建造时间里,打破了常规会展建筑的设计与建造方式,通过建筑与展亭的数字设计与智能建造,在100天内实现了建筑工业化、智能化的具体实践。项目是一次对建筑数字设计与智能建造的最新探索,展现了新技术对未来建筑产业的观念与实践的改变。
SN 1674-6635
CN 11-5792/TU
LA 中文;
DS CNKI
IS 02

RT Journal Article
SR 1
A1 袁烽;郭喆;
AD 同济大学建筑与城市规划学院高密度人居环境生态与节能教育部重点实验室;
T1 智能建造产业化和传统营造文化的融合创新与实践  道明竹艺村
JF 时代建筑
YR 2019
IS 01
OP 46-53
K1 道明竹艺村;乡村数字建造产业化;传统文化;融合创新
 Daoming Zhuyi Village;Industrialization of Rural Digital Construction;Traditional Culture;Integration and Innovation

AB 文章以四川道明竹艺村乡土重建项目为例,从在地文化、社区凝聚力、产业复兴以及对外互联等多方面探寻中国未来乡村的发展模式。通过数字建造产业化方法来思考与提升传统建造范式在中国乡村的演进,对于未来技术人文发展具有深远意义。以建筑数字化设计和相应发展起来的新建造方法,来重新定义乡村建筑产业化与小规模工厂化预制,将会深远影响乡村建筑的生产流程,并大幅提升中国乡村建筑的质量。
SN 1005-684X
CN 31-1359/TU
LA 中文;
DS CNKI
IS 01
DO 10.13717/j.cnki.ta.2019.01.008

RT Journal Article
SR 1
A1 杨文涌;朱祖国;喻文振;
AD 长江勘测规划设计研究有限责任公司工程建设分公司;
T1 信息化管理技术在EPC总承包项目的实践
JF 中国水运(下半月)
YR 2018
IS 12
vo 18
OP 133-134
K1 智能建造;BIM5D;EPC总承包
 

AB 对EPC工程项目进行信息化、集成化的管理,可以实现项目的增值。打造信息化管理平台,重点是基于BIM模型,通过EPC管理流程打通建造全过程;根据推进时间轴依次建立设计BIM模型、采购BIM模型、施工BIM模型,通过智能构件纵向延伸至网络进行招采,并综合运用监控系统和航拍技术,探索实现BIM 5D管理。文章以实际工程为例,对信息化管理策略进行分析,对EPC模式下的BIM技术路径进行讨论,并对信息化管理实践成果进行探讨,提高了项目执行的效率。
SN 1006-7973
CN 42-1395/U
LA 中文;
DS CNKI
IS 12

RT Journal Article
SR 1
A1 周冲;董作见;黄轶群;
AD 中建科技集团有限公司;
T1 装配式建筑智能制造和智能建造的创新需求
JF 建设科技
YR 2018
IS 23
OP 28-31
K1 建筑工业化;PC构件;智能制造;装配式建筑;可持续发展
 Building industrialization;PC components;intelligent manufacturing;prefabricated buildings;sustainable development

AB 我国建筑工业化发展已成为必然趋势,要想加快建筑工业化发展步伐,还需要针对行业弊病进行深入技术研究,不断推进我国装配式建筑全产业链发展。笔者通过对我国建筑生产现状进行研究分析,结合中建科技多年PC构件工厂运营和装配式建筑施工经验,针对工厂智能制造和现场智能建造中出现的问题,提出了相应的创新需求,为实现我国建筑产业可持续发展及转型升级提供一些参考意见。
SN 1671-3915
CN 11-4705/TU
LA 中文;
DS CNKI
IS 23
DO 10.16116/j.cnki.jskj.2018.23.005

RT Journal Article
SR 1
A1 刘占省;李轩直;
AD 北京工业大学工程建设与管理研究所;邢台职业技术学院;
T1 BIM+智能建造面面观
JF 施工企业管理
YR 2018
IS 11
OP 85-87
K1 BIM;项目管理;大数据;管理系统工程;建筑实体;协同管控;云计算;全生命期;物联网;信息交互平台;EPC;
 

AB <正>基于信息网络技术、机械电子技术、计算通信技术、土木工程技术与项目管理相结合特点的智能建造技术可以实现对建筑的全生命期的运营管控,展现参数化建模、数字化设计、机器人建造、智能设备监测等多维度的新一代智能化建造方式。BIM+智能建造概述随着BIM技术应用的逐步成熟,信息网络、智能设备与BIM技术的融合应用成为工程项目建设的主流方式,而单一的BIM应用不能满足工程项目的需要。目前,"BIM+"在建设项目分类应用的情况如表1所示。
SN 1001-9251
CN 11-2651/F
LA 中文;
DS CNKI
IS 11

RT Journal Article
SR 1
A1 万仁威;姜月菊;张东;韩阳;肖晓娇;
AD 中建一局华江建设有限公司;中国建筑一局(集团)有限公司;中国建筑一局(集团)有限公司华北公司;
T1 异形结构施工总承包项目中智慧建造技术的综合应用——景德镇御窑博物馆项目
JF 土木建筑工程信息技术
YR 2018
IS 05
vo 10
OP 25-32
K1 BIM;智能设备;智慧建造
 BIM;Intelligent Equipment;Intelligent Construction

AB 智慧建造的特点就在于依靠IT技术、云技术、新型建造设备等传统建造不具备的资源,达到减少重复性人力劳动的目的,使建造过程处于智能技术的精准控制下,解决了人力难以甚至无法达到的高效建造模式。在位于江西省景德镇市的景德镇御窑博物馆项目中,中建一局团队利用了无人机、Hololens全息眼镜、智能放样机器人以及三维激光扫描仪等智能建造设备,整合出了一套质量控制全过程全过程质量控制的解决方案。
SN 1674-7461
CN 11-5823/TU
LA 中文;
DS CNKI
IS 05
DO 10.16670/j.cnki.cn11-5823/tu.2018.05.04

RT Journal Article
SR 1
A1 李小燕;
T1 绿色建造  智慧施工  创建智能建筑科技产业园区——中国(上饶)建筑科技产业园建设纪实
JF 建筑
YR 2018
IS 18
OP 52-54
K1 绿色建造;垃圾清运;科技产业园区;构造柱;BIM;加快施工进度;绿色施工;产业园;
 

AB <正>在有着"中国建筑之乡""中国建筑劳务输出基地"美誉的江西上饶,宏盛建业投资集团有限公司与上饶市政府正倾力打造一座以"华东首个、中国一流、面向全球的建筑业硅谷"为目标的产业园区—中国(上饶)建筑科技产业园。产业园力推绿色建造、智慧施工,确保省优工程,力创鲁班奖和全国AAA级安全文明标准化工地,着力成为"标志性、示范性、引领性"的绿色智能园区。产业园以促进产
SN 0577-7429
CN 11-1405/TU
LA 中文;
DS CNKI
IS 18

RT Journal Article
SR 1
A1 杨震卿;曾勃;王昕;
AD 北京建工集团有限责任公司;北京城市副中心工程建设办公室;
T1 北京城市副中心BIM+智慧建造的研究
JF 建筑技术
YR 2018
IS 09
vo 49
OP 990-992
K1 BIM;智慧建造;科技创新
 BIM;intelligent construction;technological innovation

AB 北京城市副中心的"BIM+智慧建造"建设对北京市、京津冀地区乃至全国范围内的建筑企业具有重要的示范指导作用,"BIM+智慧建造"的良好运用使整个建造过程精细化、低碳化和智能化,对建筑业的转型升级有积极引导作用,从而保证建筑业从高消耗、低效率的粗放型产业向集约型转变。
SN 1000-4726
CN 11-2253/TU
LA 中文;
DS CNKI
IS 09

RT Journal Article
SR 1
A1 左锋;
AD 上海交通大学附属新华医院;
T1 业主主导的医院建筑智能建造技术应用实践
JF 山西建筑
YR 2018
IS 19
vo 44
OP 239-240
K1 医院建筑;BIM;施工管理平台;智能建造
 hospital buildings;BIM;construction management system;intelligent construction

AB 医院建筑工程具有机电系统复杂、分包众多、建设运营一体等特点,智能建造技术应用有助于提升建造管理水平和建筑质量。结合新华医院新建儿科综合楼项目实践,介绍业主主导下智能建造技术应用的组织架构、管理体系、工作内容和应用效益。应用实践表明,智能建造技术为建造过程信息收集、BIM模型可视化展示、多参与方协同管理提供了统一的平台,形成了建造全过程BIM数据,支持精细化、智能化管理,也为后期运维管理提供基本数据。
SN 1009-6825
CN 14-1279/TU
LA 中文;
DS CNKI
IS 19
DO 10.13719/j.cnki.cn14-1279/tu.2018.19.133

RT Journal Article
SR 1
A1 袁烽;柴华;
AD 同济大学建筑与城市规划学院高密度人居环境生态与节能教育部重点实验室;上海一造建筑智能工程有限公司;
T1 数字孪生  关于2017年上海“数字未来”活动“可视化”与“物质化”主题的讨论
JF 时代建筑
YR 2018
IS 01
OP 17-23
K1 数字孪生;性能可视化;建筑物质化;2017年上海“数字未来”;建筑智能化;虚拟性;信息物理系统
 Digital Twin;Performance Visualization;Architectural Materialization;DigitalFUTURE Shanghai 2017;Intelligent Building;virtuality;Cyber-Physical Systems

AB 文章结合2017年上海"数字未来"暑期活动的实验性探索,从建筑"可视化"与"物质化"的角度探讨建筑学走向虚拟与现实的共生状态——"数字孪生"的可能性。文章对虚拟与现实之间的辩证关系提出思考;然后,通过对信息可视化设计思维以及建筑新唯物主义哲学观的阐述,揭示这种辩证关系在建筑学"可视化"与"物质化"领域的表现;最后,通过阐释建筑性能图解可视化、信息物理系统的建筑智能建造技术等,对虚拟与现实的"孪生"状态进行探讨。
SN 1005-684X
CN 31-1359/TU
LA 中文;
DS CNKI
IS 01
DO 10.13717/j.cnki.ta.2018.01.005

RT Journal Article
SR 1
A1 杨超;
AD 中建二局第一建筑工程有限公司深圳分公司;
T1 智能建造装配未来深业上城装配式制冷机房建造
JF 施工技术
YR 2017
IS S2
vo 46
OP 1395-1396
K1 制冷机房;预制加工;BIM;机电安装工程;
 

AB <正>近年来,建筑信息管理(Building Information Management,BIM)技术是住房和城乡建设部《2011—2015年建筑业信息化发展纲要》中推广的主要新技术,是项目精细化管理最有力的技术支撑手段。国内多数的建筑企业已经把BIM技术作为企业创新发展的重要技术手段之一,BIM技术的应用和推广将在企业的科技进步和转型过程中起到至关重要的作用,通过标准化
SN 1002-8498
CN 11-2831/TU
LA 中文;
DS CNKI
IS S2

RT Journal Article
SR 1
A1 章华平;
AD 上海建工集团股份有限公司;
T1 上海建工集团核心技术引领建筑行业发展
JF 上海建设科技
YR 2017
IS 05
OP 1-3
K1 上海建工集团;聚焦重点创新领域;核心技术;引领行业发展
 

AB 上海建工集团以提高核心竞争力为目标,聚焦重点创新领域,大力推进绿色低碳智能建造技术研发与应用,全产业链推进预制装配住宅成套集成技术研发应用,着力推进两级技术创新体系和产业化基地建设,从而引领建筑行业科技发展。
SN 1005-6637
CN 31-1541/TU
LA 中文;
DS CNKI
IS 05

RT Journal Article
SR 1
A1 毛志兵;
AD 中国建筑股份有限公司;中国中建设计集团有限公司;
T1 从人工智能到智慧工地  迎接建造方式的新变革
JF 中国勘察设计
YR 2017
IS 08
OP 28-29
K1 人工智能;建造方式;智慧工地;
 

AB <正>1956年,在达特茅斯会议上人工智能被首次提出。1970年,人工智能研究到达第一次浪潮的顶峰,此时的第一代人工智能神经网络算法已能够证明伯特兰·罗素和其老师怀特海所著《数学原理》书中的绝大部分数学原理。1984年,人工智能的研究迎来第二次浪潮。当时,霍普菲尔德网络被推演出来,人工智能神经网络从此具备了历史记忆的功能。如今的第三次浪潮,以深度神经网络为基础,基于大数据、云计算,加之物联网、移
SN 1006-9607
CN 11-3733/TU
LA 中文;
DS CNKI
IS 08

RT Journal Article
SR 1
A1 曾波;朱洁;杨文博;谢小红;
AD 中建五局第三建设有限公司;
T1 BIM技术在大型城市综合体工程智能建造中的应用
JF 建筑施工
YR 2017
IS 06
vo 39
OP 903-905
K1 大型城市综合体;BIM;智能建造;可视化;绿色施工
 large urban complex;BIM;intelligent construction;visualization;green construction

AB 结合天津天汇中心项目的工程实践,介绍了BIM技术在大型城市综合体工程智能建造中的应用,涵盖了基坑土方开挖施工方案优化、碰撞检查、机电管线综合布置、净高分析、进度管理、三维场地分析等多个方面。通过BIM技术的综合应用,提高了工程质量,降低了施工风险,实现了绿色施工和智能化建造。
SN 1004-1001
CN 31-1334/TU
LA 中文;
DS CNKI
IS 06
DO 10.14144/j.cnki.jzsg.2017.06.061

RT Journal Article
SR 1
A1 魏力恺;张备;许蓁;
AD 天津大学建筑学院;美国加利福尼亚州Google公司;
T1 建筑智能设计:从思维到建造
JF 建筑学报
YR 2017
IS 05
OP 6-12
K1 人工智能;AID模型;描述性语法;人工神经网络;自主体
 artificial intelligence;AID model;grammar;artificial neural network;agent

AB 从AI的3种主义出发,提出建筑智能设计AID模型,试图为理解建筑设计与人工智能的交叉融合建立一种思维体系,并结合AID模型,系统论述了描述性语法、人工神经网络和自主体等各种AI方法在建筑设计、分析和建造中的应用,以期探索未来建筑智能设计发展之方向。
SN 0529-1399
CN 11-1930/TU
LA 中文;
DS CNKI
IS 05

RT Journal Article
SR 1
A1 袁烽;胡雨辰;
AD 同济大学建筑与城市规划学院;高密度人居环境生态与节能教育部重点实验室;上海建筑数字建造工程技术研究中心;
T1 人机协作与智能建造探索
JF 建筑学报
YR 2017
IS 05
OP 24-29
K1 人机协作;数字建构;建筑机器人;
 

AB <正>项目名称上海西岸池舍艺术馆设计单位上海创盟国际建筑设计有限公司建筑师袁烽设计/竣工时间2016年2月/2016年9月地点上海徐汇设计团队建筑韩力、孔祥平、刘秦榕结构王瑞、沈俊超、张小峰、王锦室内王徐伟、陈晓明设备刘勇、江长颖、黎喜数字化建造施工袁烽、胡雨辰、张立名、张雯建筑面积200m~2结构形式砖木结构
SN 0529-1399
CN 11-1930/TU
LA 中文;
DS CNKI
IS 05

RT Journal Article
SR 1
A1 朱贺;张军;宁文忠;魏树臣;杜佃峰;
AD 中建八局第一建设有限公司;
T1 智慧工地应用探索——智能化建造、智慧型管理
JF 中国建设信息化
YR 2017
IS 09
OP 76-78
K1 智慧建造;物联网;一张图;信息化;BIM;机器人
 

AB 智慧工地发展不能仅停留在工地的信息化建设,与之相关的智能化建造、智慧型管理应用项也可以纳入到智慧工地范畴,本文以我司为例阐述智慧工地的系统性组成,引入"物联网"、"一张图"、"手持终端"、"智能机器人"等概念,多行业学习、借鉴、融合,打造真正的智慧工地。
SN 2096-0824
CN 10-1357/TU
LA 中文;
DS CNKI
IS 09

RT Journal Article
SR 1
A1 宋涛;
AD 北京住总集团有限责任公司;
T1 智能管理,精益建造——北京住总集团建设智慧工地的探索与实践
JF 施工企业管理
YR 2017
IS 04
OP 48-50
K1 智慧工地;精益建造;智能管理;精益建设;北京住总集团;
 

AB <正>"天上不会掉馅饼,一勤天下无难事"。新的十年,我们要继续秉承"健康成长比成绩更重要"的经营理念,从零开始,加强学习,练好内功,严控风险,谨慎前行,确保企业持续健康发展。对智能管理的认知理解北京住总集团是以科技研发为先导,地产开发、建安施工、现代服务,三业并举,跨地区、跨行业、跨国界的大型企业集团。所属有30多家子公司及事业部,也是一家总资产近500亿元的城市投资建设运营
SN 1001-9251
CN 11-2651/F
LA 中文;
DS CNKI
IS 04

RT Journal Article
SR 1
A1 魏蓓;
T1 智能建造  变革突围——建筑产业化联盟第三次大会暨智创交流会在深圳成功召开
JF 住宅与房地产
YR 2016
IS 35
OP 54-61
K1 建筑产业化;建筑业;住宅产业化;
 

AB <正>【会议概况】2016年11月30日上午,建筑产业化联盟第三次大会暨智创交流会在深圳珠江皇冠假日酒店和立得屋住宅科技展馆隆重召开,本届大会以"智创"为主题,由"智创主题大会"与"智创沙龙"两大板块组成。会议是在中国房地产业协会、九三学社中央委员会、重庆大学、江苏省住房和城乡建设厅、广东省住房和城乡建设厅、深圳市住房和建设局的指导下,在深圳市建设科技促进中心、深圳市建筑产业化协会、深圳市绿色建筑协会的
SN 1006-6012
CN 44-1403/F
LA 中文;
DS CNKI
IS 35

RT Journal Article
SR 1
A1 吴磊;颜斌;聂兆龙;张爽;
AD 中建三局第一建设工程有限责任公司;
T1 BIM技术在兰州鸿运金茂城市综合体的应用
JF 土木建筑工程信息技术
YR 2016
IS 03
vo 8
OP 14-19
K1 BIM;智能建造;可视化设计;施工应用;低位顶升模架
 BIM;Intelligent Building;Design Visualization;Construction Application;Low-position Jacking Formwork

AB 建筑信息化发展越来越迅速,BIM技术在工程中的应用也越来越普及。当前环境下,如何很好地利用BIM技术助力工程的建设与建筑业的发展,值得我们去探索。本文以兰州鸿运金茂项目为载体,介绍了BIM技术在该项目实施的流程和信息的协同,阐述了在深化管理方面的应用,包括设计之初的优化、各专业的协同以及根据现场实际需求的深化,概述了在质量管理、安全管理、资料管理,技术管理等方面的应用,如何去辅助各项工作的开展,如何开展总承包管理及保证最终交付的完整性可靠性。同时,将低位顶升模架体系的设计与施工利用BIM有效地结合起来,有效地加强了新技术的推广与应用。通过BIM技术在兰州鸿运金茂综合的应用介绍与总结,希望能对其他项目的应用有所借鉴。
SN 1674-7461
CN 11-5823/TU
LA 中文;
DS CNKI
IS 03
DO 10.16670/j.cnki.cn11-5823/tu.2016.03.03

RT Journal Article
SR 1
A1 霍昌;
T1 数字化施工,引导未来智能建造技术的曙光
JF 今日工程机械
YR 2016
IS 03
OP 46
K1 数字化施工;机械操作手;施工成本;建造技术;
 

AB <正>很多有前瞻性的企业甚至个人,他们都在考虑如何通过创新,使得管理成本下降,施工成本下降。数字化施工是目前在国内施工领域的一项新兴的技术应用,在公众眼中,数字化施工常常与"高科技"和"造价昂贵"等词汇联系在一起,而事实究竟如何?笔者采访
SN 1671-9018
CN 11-4814/TH
LA 中文;
DS CNKI
IS 03

RT Journal Article
SR 1
A1 熊剑;汤浪洪;
AD 中建五局工业设备安装有限公司;
T1 基于BIM云技术的智能建造
JF 建筑
YR 2015
IS 24
OP 8-15
K1 BIM;模型导入;云平台;可视化交底;Revit;
 

AB <正>随着BIM技术和云技术在国内建筑业的日益普及,中建五局安装公司将BIM云技术成功运用到云端没计协同,云端数字化定位放样,云端现场管控,提高了施工精度和施工效率,节约了工斯成本。1前言按照传统的管理模式,项目专业主管对现场进行指导与检查时,需带齐合同规范文件、国家规范标准、图纸、设计变更、施工方案,既不方便,且沟通不畅,并影响工作效率。随着BIM技术和云技术在国内建筑业的日益普及,如何将其更好地应用于现场施工管理,实现高科技与传统管理的有机结合,使BIM云技术真正服务于项目智能化建造,已经成为了摆在建筑施工单位面前的一道新课题。
SN 0577-7429
CN 11-1405/TU
LA 中文;
DS CNKI
IS 24

RT Journal Article
SR 1
A1 陈兆平;
AD  北京阿科普机电工程有限公司,
T1 建造绿色智能建筑——记河南工行大楼建筑智能化系统的节能计量和节费统计
JF 智能建筑与城市信息
YR 2006
IS 06
OP 18-21
K1 河南工行大楼;LonWorks技术平台;绿色智能建筑
 

AB 河南工行大楼的建筑智能化系统以建造绿色智能建筑为目的,构建冰蓄冷和热锅炉的冷热源的移峰填谷的节能节电节费系统,并以其良好的开放性,与空调通风和给排水的自控系统,智能照明系统,门禁一卡通系统,安全防范自控系统及消防自控系统一起,共同建造了一个既环保节能节费,又安全方便的绿色智能建筑。
SN 1671-9506
CN 11-4835/TU
LA 中文;
DS CNKI
IS 06

RT Journal Article
SR 1
A1 林庆纯


,潘百涛


,李凤芝
T1 北方连栋智能温室建造技术
JF 新农业
YR 2004
IS 06
OP 21
K1 智能温室;双层中空玻璃;单层玻璃;
 

AB <正> 我国温室生产厂家及教学科研单位对连株温室的研究较少,主要是引进和参考国外连栋温室。而国外连栋温室其地理位置,气候条件.国家经济水平及产投比,与我国的国情有很大不同。特别是北方地区,冬季寒冷,夏季炎热,已经建成的连栋温室由于冬季加温成本高,夏季降温困难,造成连栋温室周年生产运行成本昂贵。 我们考察了各地已建成投产的连栋温室,针对北方特殊的气候特点.本着科学性、实用性、超前性相结合的原则,提出了以下连栋温室技术改进方案。
SN 1002-4298
CN 21-1091/S
LA 中文;
DS CNKI
IS 06
