# Supplementary material for: Research on quantitative evaluation of China’s Intelligent Construction Policy (CICP) based on the integration of PMC index model and multi-dimensional analytical framework
Source: PLoS One. 2025 Jul 15;20(7):e0326505. doi: 10.1371/journal.pone.0326505 (PMC12262895; doi:10.1371/journal.pone.0326505)
Supplement: S1 File — S1 Appendix. the thirty CICP texts. S2 Appendix. datasets for tables 1–14. S3 Appendix. datasets for figures 3–15. S4 Appendix. academic literature data of intelligent construction (CNKI). S5 Appendix. High-Frequency Keywords of intelligent construction. (ZIP) [file pone.0326505.s001.zip › data/data/S5 Appendix. High-Frequency Keywords of intelligent construction.xlsx]

## Sheet: node2
id	label	x	y	cluster	weight<Links>	weight<Total link strength>	weight<Occurrences>	score<Avg. pub. year>
17	3D Printing	0.4282	-0.3695	6	8	16	8	2020
113	BIM Technology Application	0.9549	-0.4373	5	8	16	8	2021.62
150	CIM	-0.7675	0.1656	4	13	22	6	2022
761	PC Components	-0.0261	-0.6938	9	8	16	8	2021.38
1059	"Opinion"	-1.2422	0.3103	3	4	14	4	2020
1084	Professional Construction	1.0242	0.5683	2	8	14	6	2022.5
1130	Cloud Computing	-0.5674	0.0236	4	22	37	8	2020.75
1162	Industry-Education Integration	1.1429	0.566	2	4	7	5	2022
1165	Artificial Intelligence	0.1946	-0.1586	6	31	70	32	2020.9
1169	Talent Training Model	0.8177	0.6194	2	16	57	30	2022.2
1218	MHURD	-0.7637	-0.0648	1	19	37	15	2021.4
1237	Informatization	0.007	-0.3185	4	15	23	10	2021.1
1244	Information Technology	0.7153	-0.121	5	4	5	4	2021.25
1255	Full Industry Chain	-0.6547	-0.1948	4	14	25	9	2021.22
1260	Full Lifecycle	-0.3038	-0.2125	4	19	32	15	2021.53
1264	Full Process Management	-0.8315	-0.1256	1	15	21	7	2021.29
1286	Innovation and Entrepreneurship	0.9194	0.883	2	6	9	4	2021.75
1326	Survey and Design Industry	-1.0002	-0.1304	1	13	18	5	2020.8
1345	Collaborative Development	-0.8474	0.3139	3	32	117	39	2020.82
1353	Collaborative Management	0.8855	-0.4749	5	7	8	4	2020.75
1370	Parametric Design	0.479	-0.0608	6	9	12	7	2021.43
1385	Current Development	-0.37	-0.394	4	6	7	4	2021.5
1398	Visualization	-0.0848	-0.5184	7	5	9	4	2020.75
1431	Civil Engineering Construction	0.6784	0.508	2	17	39	19	2021.83
1444	Urban Renewal	-1.0186	0.036	1	11	13	4	2022.25
1456	Basic Platform	-0.8705	0.1808	4	11	17	4	2021.75
1482	Large Steel Structures	1.0889	-0.3436	5	7	23	8	2021.62
1483	Big Data	-0.1758	-0.2161	4	9	17	5	2021
1516	Real Name System	-0.6504	0.1778	4	12	18	4	2020.75
1533	Practical Teaching	0.5797	0.7288	2	7	14	7	2021.86
1559	Industry 4.0	-0.0321	0.8537	3	4	7	5	2021.4
1561	Industrialization	-0.2426	0.3089	3	21	33	9	2021
1586	General Contracting of Engineering	-0.8424	0.0287	4	15	30	10	2021.1
1596	Engineering Management	0.0682	-0.0039	7	18	37	16	2021.56
1602	Engineering Cost	0.8663	0.9373	2	5	7	5	2022.75
1622	Application	0.8351	0.3759	2	6	11	6	2021.5
1647	Construction Industry	-0.4997	-0.1046	1	51	218	88	2021.14
1648	Construction Industry Enterprises	-0.8645	0.5714	8	13	26	9	2021.11
1650	Construction Industry Informatization	-0.5961	0.3654	3	15	23	4	2021
1652	Construction Industry Association	-0.7	-0.5735	1	4	10	6	2020.83
1654	Construction Industry Development Planning	-0.995	-0.308	1	7	9	4	2022
1660	Construction Industry Internet	-0.4881	0.6767	8	6	10	4	2021.5
1667	BIM	0.0323	-0.1613	7	70	356	165	2021.32
1676	Construction Industrialization	-0.5005	0.2198	3	51	220	88	2020.89
1677	Construction Engineering	1.0739	0.5013	2	4	8	5	2022.2
1684	Building Intelligence	-0.1529	-0.7898	9	6	8	7	2020.29
1685	Construction Robots	-0.3611	0.2018	8	20	44	26	2021.31
1693	Architectural Design	0.1061	0.5034	6	4	5	6	2021.5
1710	Construction Technology	-0.4902	-0.3509	1	21	33	12	2021.33
1712	Construction Method	-0.4531	-0.0156	1	15	31	9	2020.67
1726	Influencing Factors	-0.9414	0.8282	8	3	6	5	2021.8
1799	Teaching Reform	0.6962	0.7366	2	9	17	9	2021.78
1815	Digitalization	0.3513	-0.1203	7	15	36	17	2022
1819	Digital Construction	-0.0125	0.2252	6	23	34	25	2020.6
1828	Digital Design	0.2795	-0.0091	6	6	8	6	2020.33
1829	Digital Transformation	-0.6867	0.4689	8	18	44	16	2021.25
1830	Digital Twin	-0.1156	0.1863	3	32	68	29	2021.27
1875	New Momentum	-0.5253	0.5024	3	14	18	4	2021.25
1880	New Construction Industrialization	-0.4706	0.1047	1	17	35	22	2021.09
1886	New Engineering Disciplines	0.9579	0.7498	2	8	30	15	2022.07
1897	Construction Enterprises	-0.6977	-0.4873	1	5	8	5	2021.2
1909	Construction Technology	0.8715	-0.5246	5	5	5	4	2017.75
1913	Construction Site	-0.3592	-0.7954	9	3	7	4	2022
1915	Construction Management	0.1735	-0.5875	7	5	10	6	2021.67
1921	Construct Progress	1.0081	-0.3711	5	5	10	4	2022
1938	Smart Construction Site	-0.3028	-0.0994	4	36	88	41	2021.12
1942	Smart Construction	0.7132	-0.2637	5	20	46	26	2021.04
1946	Smart Management Platform	1.1462	-0.2966	5	4	14	5	2021.6
1948	Smart Operation and Maintenance	-0.2755	0.524	8	9	11	4	2021.75
1957	Intelligent Manufacturing	0.1183	-0.3563	9	13	28	14	2020.71
1960	Intelligentization	0.3292	-0.3228	7	10	17	7	2022.14
1978	Intelligent Construction	0.3479	0.1031	2	78	505	359	2021.65
1995	Intelligent Technology	-0.6118	-0.4652	1	8	10	4	2021.5
2001	Intelligent Robots	0.4651	-0.534	6	10	16	8	2020.75
2002	Intelligent Detection	0.1274	-0.799	6	5	10	4	2022.25
2013	Intelligent Management	-0.1918	0.7382	3	5	7	4	2019.25
2016	Intelligent Equipment	-0.2251	-0.6322	9	18	45	16	2021.75
2019	Intelligent Design	-0.1003	0.3976	3	13	16	6	2021
2052	Robotic Arm	0.4813	-0.1125	6	4	6	4	2020.5
2055	Mechanical Equipment	-0.4952	0.3227	3	18	24	4	2020.75
2137	Deep Leaning	0.3494	-0.7007	6	6	8	4	2021.67
2162	Internet of Things	-0.3322	0.0119	4	32	75	23	2020.48
2225	Science and Technology Innovation	-0.1419	-0.0327	1	5	5	4	2019.5
2261	Lean Construction	-0.2145	0.6571	3	16	23	11	2020.91
2303	Green Buildings	0.8853	-0.6461	5	5	8	6	2021.67
2304	Green Construction	-0.79	-0.4508	1	15	34	22	2020.86
2306	Green Construction	0.0522	-0.5239	7	8	13	6	2019.83
2334	Automation	0.2144	0.2975	7	7	9	5	2019.8
2371	Prefabricated Construction	0.3554	-0.2272	5	34	108	66	2021.61
2384	Computer Vision	0.4396	-0.6401	6	6	8	4	2020.67
2400	Evaluation System	0.839	-0.6658	5	5	5	4	2021.75
2411	Curriculum System	0.8166	0.8352	2	10	35	18	2021.89
2470	Steel Structure Construction	0.6813	-0.5466	5	9	14	10	2019.6
2555	High-Quality Development	-0.7144	0.0378	1	29	83	31	2021.16

## Sheet: Sort by year of occurrence 
id	label	score<Avg. pub. year>
1909	Construction Technology	2017.75
2013	Intelligent Management	2019.25
2225	Science and Technology Innovation	2019.5
2470	Steel Structure Construction	2019.6
2334	Automation	2019.8
2306	Green Construction	2019.83
17	3D Printing	2020
1059	"Opinion"	2020
1684	Building Intelligence	2020.29
1828	Digital Design	2020.33
2162	Internet of Things	2020.48
2052	Robotic Arm	2020.5
1819	Digital Construction	2020.6
1712	Construction Method	2020.67
2384	Computer Vision	2020.67
1957	Intelligent Manufacturing	2020.71
1130	Cloud Computing	2020.75
1353	Collaborative Management	2020.75
1398	Visualization	2020.75
1516	Real Name System	2020.75
2001	Intelligent Robots	2020.75
2055	Mechanical Equipment	2020.75
1326	Survey and Design Industry	2020.8
1345	Collaborative Development	2020.82
1652	Construction Industry Association	2020.83
2304	Green Construction	2020.86
1676	Construction Industrialization	2020.89
1165	Artificial Intelligence	2020.9
2261	Lean Construction	2020.91
1483	Big Data	2021
1561	Industrialization	2021
1650	Construction Industry Informatization	2021
2019	Intelligent Design	2021
1942	Smart Construction	2021.04
1880	New Construction Industrialization	2021.09
1237	Informatization	2021.1
1586	General Contracting of Engineering	2021.1
1648	Construction Industry Enterprises	2021.11
1938	Smart Construction Site	2021.12
1647	Construction Industry	2021.14
2555	High-Quality Development	2021.16
1897	Construction Enterprises	2021.2
1255	Full Industry Chain	2021.22
1244	Information Technology	2021.25
1829	Digital Transformation	2021.25
1875	New Momentum	2021.25
1830	Digital Twin	2021.27
1264	Full Process Management	2021.29
1685	Construction Robots	2021.31
1667	BIM	2021.32
1710	Construction Technology	2021.33
761	PC Components	2021.38
1218	MHURD	2021.4
1559	Industry 4.0	2021.4
1370	Parametric Design	2021.43
1385	Current Development	2021.5
1622	Application	2021.5
1660	Construction Industry Internet	2021.5
1693	Architectural Design	2021.5
1995	Intelligent Technology	2021.5
1260	Full Lifecycle	2021.53
1596	Engineering Management	2021.56
1946	Smart Management Platform	2021.6
2371	Prefabricated Construction	2021.61
113	BIM Technology Application	2021.62
1482	Large Steel Structures	2021.62
1978	Intelligent Construction	2021.65
1915	Construction Management	2021.67
2137	Deep Leaning	2021.67
2303	Green Buildings	2021.67
1286	Innovation and Entrepreneurship	2021.75
1456	Basic Platform	2021.75
1948	Smart Operation and Maintenance	2021.75
2016	Intelligent Equipment	2021.75
2400	Evaluation System	2021.75
1799	Teaching Reform	2021.78
1726	Influencing Factors	2021.8
1431	Civil Engineering Construction	2021.83
1533	Practical Teaching	2021.86
2411	Curriculum System	2021.89
150	CIM	2022
1162	Industry-Education Integration	2022
1654	Construction Industry Development Planning	2022
1815	Digitalization	2022
1913	Construction Site	2022
1921	Construct Progress	2022
1886	New Engineering Disciplines	2022.07
1960	Intelligentization	2022.14
1169	Talent Training Model	2022.2
1677	Construction Engineering	2022.2
1444	Urban Renewal	2022.25
2002	Intelligent Detection	2022.25
1084	Professional Construction	2022.5
1602	Engineering Cost	2022.75

## Sheet: Citations sorted by frequency
id	label	weight<Occurrences>
1978	Intelligent Construction	359
1667	BIM	165
1647	Construction Industry	88
1676	Construction Industrialization	88
2371	Prefabricated Construction	66
1938	Smart Construction Site	41
1345	Collaborative Development	39
1165	Artificial Intelligence	32
2555	High-Quality Development	31
1169	Talent Training Model	30
1830	Digital Twin	29
1685	Construction Robots	26
1942	Smart Construction	26
1819	Digital Construction	25
2162	Internet of Things	23
1880	New Construction Industrialization	22
2304	Green Construction	22
1431	Civil Engineering Construction	19
2411	Curriculum System	18
1815	Digitalization	17
1596	Engineering Management	16
1829	Digital Transformation	16
2016	Intelligent Equipment	16
1218	MHURD	15
1260	Full Lifecycle	15
1886	New Engineering Disciplines	15
1957	Intelligent Manufacturing	14
1710	Construction Technology	12
2261	Lean Construction	11
1237	Informatization	10
1586	General Contracting of Engineering	10
2470	Steel Structure Construction	10
1255	Full Industry Chain	9
1561	Industrialization	9
1648	Construction Industry Enterprises	9
1712	Construction Method	9
1799	Teaching Reform	9
17	3D Printing	8
113	BIM Technology Application	8
761	PC Components	8
1130	Cloud Computing	8
1482	Large Steel Structures	8
2001	Intelligent Robots	8
1264	Full Process Management	7
1370	Parametric Design	7
1533	Practical Teaching	7
1684	Building Intelligence	7
1960	Intelligentization	7
150	CIM	6
1084	Professional Construction	6
1622	Application	6
1652	Construction Industry Association	6
1693	Architectural Design	6
1828	Digital Design	6
1915	Construction Management	6
2019	Intelligent Design	6
2303	Green Buildings	6
2306	Green Construction	6
1162	Industry-Education Integration	5
1326	Survey and Design Industry	5
1483	Big Data	5
1559	Industry 4.0	5
1602	Engineering Cost	5
1677	Construction Engineering	5
1726	Influencing Factors	5
1897	Construction Enterprises	5
1946	Smart Management Platform	5
2334	Automation	5
1059	"Opinion"	4
1244	Information Technology	4
1286	Innovation and Entrepreneurship	4
1353	Collaborative Management	4
1385	Current Development	4
1398	Visualization	4
1444	Urban Renewal	4
1456	Basic Platform	4
1516	Real Name System	4
1650	Construction Industry Informatization	4
1654	Construction Industry Development Planning	4
1660	Construction Industry Internet	4
1875	New Momentum	4
1909	Construction Technology	4
1913	Construction Site	4
1921	Construct Progress	4
1948	Smart Operation and Maintenance	4
1995	Intelligent Technology	4
2002	Intelligent Detection	4
2013	Intelligent Management	4
2052	Robotic Arm	4
2055	Mechanical Equipment	4
2137	Deep Leaning	4
2225	Science and Technology Innovation	4
2384	Computer Vision	4
2400	Evaluation System	4

## Sheet: clustering
Cluster1	FQ		Cluster2	FQ		Cluster3	FQ		Cluster4	FQ		Cluster5	FQ		Cluster6	FQ		Cluster7	FQ		Cluster8	FQ		Cluster9	FQ
Construction Industry	88		Intelligent Construction	359		Construction Industrialization	88		Smart Construction Site	41		Prefabricated Construction	66		Artificial Intelligence	32		BIM	165		Construction Robots	26		Intelligent Equipment	16
High-Quality Development	31		Talent Training Model	30		Collaborative Development	39		Internet of Things	23		Smart Construction	26		Digital Construction	25		Digitalization	17		Digital Transformation	16		Intelligent Manufacturing	14
New Construction Industrialization	22		Civil Engineering Construction	19		Digital Twin	29		Full Lifecycle	15		Steel Structure Construction	10		3D Printing	8		Engineering Management	16		Construction Industry Enterprises	9		PC Components	8
Green Construction	22		Curriculum System	18		Lean Construction	11		Informatization	10		BIM Technology Application	8		Intelligent Robots	8		Intelligentization	7		Influencing Factors	5		Building Intelligence	7
MHURD	15		New Engineering Disciplines	15		Industrialization	9		General Contracting of Engineering	10		Large Steel Structures	8		Parametric Design	7		Construction Management	6		Construction Industry Internet	4		Construction Site	4
Construction Technology	12		Teaching Reform	9		Intelligent Design	6		Full Industry Chain	9		Green Buildings	6		Architectural Design	6		Green Construction	6		Smart Operation and Maintenance	4
Construction Method	9		Practical Teaching	7		Industry 4.0	5		Cloud Computing	8		Smart Management Platform	5		Digital Design	6		Automation	5
Full Process Management	7		Professional Construction	6		"Opinion"	4		CIM	6		Information Technology	4		Intelligent Detection	4		Visualization	4
Construction Industry Association	6		Application	6		Construction Industry Informatization	4		Big Data	5		Collaborative Management	4		Robotic Arm	4
Survey and Design Industry	5		Industry-Education Integration	5		New Momentum	4		Current Development	4		Construction Technology	4		Deep Leaning	4
Construction Enterprises	5		Engineering Cost	5		Intelligent Management	4		Basic Platform	4		Construct Progress	4		Computer Vision	4
Urban Renewal	4		Construction Engineering	5		Mechanical Equipment	4		Real Name System	4		Evaluation System	4
Construction Industry Development Planning	4		Innovation and Entrepreneurship	4
Intelligent Technology	4
Science and Technology Innovation	4
